# Supplementary material for: Association of LRP1B Mutation With Tumor Mutation Burden and Outcomes in Melanoma and Non-small Cell Lung Cancer Patients Treated With Immune Check-Point Blockades
Source: Front Immunol. 2019 May 21;10:1113. doi: 10.3389/fimmu.2019.01113 (PMC6536574; doi:10.3389/fimmu.2019.01113)
Supplement: Supplementary Table 1 — Detailed sequencing information of each cohort. [file Data_Sheet_1.xlsx]

## Sheet: Supplementary Table S1
Supplementary Table S1 Detailed sequencing information of each cohort
Tumor type	doi	Exon capture	Sequencing platform	Reads legenth	Seqing coverage
Melanoma	10.1016/j.cell.2017.09.028	Agilent SureSelect Human All Exon v2	HiSeq 2000/2500(Illumina)	paired-end reads (2x76bp)	mean depth: 168×; range:121–237
Melanoma	10.1016/j.cell.2016.02.065	NA	HiSeq 2000(Illumina)	paired-end reads (2x100bp)	mean depth: 149×; range:91–284
Melanoma	10.1126/scitranslmed.aah3560	Agilent SureSelectXT Target Enrichment	HiSeq 2000/2500(Illumina)	paired-end reads (2x76bp)	mean depth: 177×; range:148-249
Melanoma	10.1126/science.aad0095	Agilent SureSelect Human All Exon v2	HiSeq 2500	paired-end reads (2x76bp)	mean depth: 183×; range:32–276
Melanoma	10.1056/NEJMoa1406498	Agilent SureSelect Human All Exon 50-Mb	HiSeq 2000(Illumina)	NA	mean depth:103;Samples with tumor coverage ≤10X were excluded)
Lung	10.1126/science.aaa1348	Agilent SureSelect Human All Exon v2	HiSeq 2000(Illumina)	paired-end reads (2x76bp)	mean depth: 163×; range:96–250
Lung	10.1016/j.ccell.2018.03.018	Agilent SureSelect Human All Exon v2 / v4	HiSeq 2000/2500/4000 (Illumina)	paired-end reads (2x76bp)	mean depth: 156×; range:61–380
Lung	10.1126/science.aaa1348	Agilent SureSelect Human All Exon v4	HiSeq 2000/2500(Illumina)	paired-end reads (2x100bp)	mean depth: 256×; range:231–276

## Sheet: Supplementary Table S2
Supplementary Table S2 Clinical and genome characteristics of each cancer patient
PDL-1 expression. Strong, >/=50% membraneous staining; Weak, 1-49% membraneous staining; Negative, <1% membraneous staining; Unknown, unassessable
Stage. All of the lung patients were stage IV
Tumor_type	Primary_sample_id	Sample_id	doi	PFS(months)	progression_status	OS(months)	vital_status	Age	Sex	Response	M_Stage	TMB	hyperMutation	PD-L1 expression	ICB type	Smoke	Histoligy type
Melanoma	Pt1	1	10.1016/j.cell.2016.02.065	NA	NA	20.2333	1	66	Female	Nonresponding	M1b	1632	1	NA	Pembrolizumab/Nivolumab	NA	NA
Melanoma	Pt2	2	10.1016/j.cell.2016.02.065	NA	NA	30.9	0	55	Male	Good_responding	M1c	1860	1	NA	Pembrolizumab/Nivolumab	NA	NA
Melanoma	Pt3	3	10.1016/j.cell.2016.02.065	NA	NA	23.0333	1	58	Male	Good_responding	M1c	1136	1	NA	Pembrolizumab/Nivolumab	NA	NA
Melanoma	Pt4	4	10.1016/j.cell.2016.02.065	NA	NA	31.6	0	62	Male	Good_responding	M1c	3710	1	NA	Pembrolizumab/Nivolumab	NA	NA
Melanoma	Pt5	5	10.1016/j.cell.2016.02.065	NA	NA	14.6333	0	61	Male	Good_responding	M1c	309	0	NA	Pembrolizumab/Nivolumab	NA	NA
Melanoma	Pt6	6	10.1016/j.cell.2016.02.065	NA	NA	29.4	0	51	Male	Good_responding	M1c	205	0	NA	Pembrolizumab/Nivolumab	NA	NA
Melanoma	Pt7	7	10.1016/j.cell.2016.02.065	NA	NA	22.0667	1	55	Female	Nonresponding	M1c	1176	1	NA	Pembrolizumab/Nivolumab	NA	NA
Melanoma	Pt8	8	10.1016/j.cell.2016.02.065	NA	NA	NA	0	69	Male	Good_responding	M1a	798	1	NA	Pembrolizumab/Nivolumab	NA	NA
Melanoma	Pt9	9	10.1016/j.cell.2016.02.065	NA	NA	35.1333	0	68	Male	Good_responding	M0	472	0	NA	Pembrolizumab/Nivolumab	NA	NA
Melanoma	Pt10	10	10.1016/j.cell.2016.02.065	NA	NA	12.9	0	60	Male	Nonresponding	M1a	224	0	NA	Pembrolizumab/Nivolumab	NA	NA
Melanoma	Pt11	11	10.1016/j.cell.2016.02.065	NA	NA	15.5667	1	37	Male	Nonresponding	M1c	255	0	NA	Pembrolizumab/Nivolumab	NA	NA
Melanoma	Pt12	12	10.1016/j.cell.2016.02.065	NA	NA	10.9	1	59	Male	Nonresponding	M1c	50	0	NA	Pembrolizumab/Nivolumab	NA	NA
Melanoma	Pt13	13	10.1016/j.cell.2016.02.065	NA	NA	30.5667	0	53	Female	Good_responding	M1c	426	0	NA	Pembrolizumab/Nivolumab	NA	NA
Melanoma	Pt14	14	10.1016/j.cell.2016.02.065	NA	NA	1.8	0	27	Female	Nonresponding	M1c	1449	1	NA	Pembrolizumab/Nivolumab	NA	NA
Melanoma	Pt15	15	10.1016/j.cell.2016.02.065	NA	NA	32.6667	1	70	Male	Good_responding	M1b	512	0	NA	Pembrolizumab/Nivolumab	NA	NA
Melanoma	Pt16	16	10.1016/j.cell.2016.02.065	NA	NA	6.2	1	19	Male	Nonresponding	M1b	517	0	NA	Pembrolizumab/Nivolumab	NA	NA
Melanoma	Pt17	17	10.1016/j.cell.2016.02.065	NA	NA	31.7667	1	67	Male	Nonresponding	M1a	840	1	NA	Pembrolizumab/Nivolumab	NA	NA
Melanoma	Pt18	18	10.1016/j.cell.2016.02.065	NA	NA	36.0333	0	64	Male	Good_responding	M1c	295	0	NA	Pembrolizumab/Nivolumab	NA	NA
Melanoma	Pt19	19	10.1016/j.cell.2016.02.065	NA	NA	35.3333	0	45	Male	Good_responding	M1c	616	0	NA	Pembrolizumab/Nivolumab	NA	NA
Melanoma	Pt20	20	10.1016/j.cell.2016.02.065	NA	NA	11.2333	1	63	Female	Nonresponding	M1c	539	0	NA	Pembrolizumab/Nivolumab	NA	NA
Melanoma	Pt21	21	10.1016/j.cell.2016.02.065	NA	NA	31.5	1	60	Male	Good_responding	M1b	237	0	NA	Pembrolizumab/Nivolumab	NA	NA
Melanoma	Pt22	22	10.1016/j.cell.2016.02.065	NA	NA	6.06667	1	55	Male	Nonresponding	M1c	67	0	NA	Pembrolizumab/Nivolumab	NA	NA
Melanoma	Pt23	23	10.1016/j.cell.2016.02.065	NA	NA	3.43333	1	63	Male	Nonresponding	M1c	233	0	NA	Pembrolizumab/Nivolumab	NA	NA
Melanoma	Pt24	24	10.1016/j.cell.2016.02.065	NA	NA	32.4667	1	70	Male	Good_responding	M1c	384	0	NA	Pembrolizumab/Nivolumab	NA	NA
Melanoma	Pt25	25	10.1016/j.cell.2016.02.065	NA	NA	8.73333	1	74	Male	Nonresponding	M1c	109	0	NA	Pembrolizumab/Nivolumab	NA	NA
Melanoma	Pt26	26	10.1016/j.cell.2016.02.065	NA	NA	44.5333	0	71	Male	Good_responding	M1c	1072	1	NA	Pembrolizumab/Nivolumab	NA	NA
Melanoma	Pt27	27	10.1016/j.cell.2016.02.065	NA	NA	18.2667	0	83	Male	Good_responding	M1c	2275	1	NA	Pembrolizumab/Nivolumab	NA	NA
Melanoma	Pt28	28	10.1016/j.cell.2016.02.065	NA	NA	14.6333	1	82	Male	Good_responding	M1c	463	0	NA	Pembrolizumab/Nivolumab	NA	NA
Melanoma	Pt29	29	10.1016/j.cell.2016.02.065	NA	NA	8.96667	1	84	Male	Nonresponding	M1c	223	0	NA	Pembrolizumab/Nivolumab	NA	NA
Melanoma	Pt30	30	10.1016/j.cell.2016.02.065	NA	NA	3.33333	1	80	Female	Nonresponding	M1c	556	0	NA	Pembrolizumab/Nivolumab	NA	NA
Melanoma	Pt31	31	10.1016/j.cell.2016.02.065	NA	NA	23.4667	0	47	Male	Nonresponding	M1c	590	0	NA	Pembrolizumab/Nivolumab	NA	NA
Melanoma	Pt32	32	10.1016/j.cell.2016.02.065	NA	NA	5.7	1	47	Male	Nonresponding	M1c	256	0	NA	Pembrolizumab/Nivolumab	NA	NA
Melanoma	Pt33	33	10.1016/j.cell.2016.02.065	NA	NA	72.5667	0	80	Female	Good_responding	M1a	659	0	NA	Pembrolizumab/Nivolumab	NA	NA
Melanoma	Pt34	34	10.1016/j.cell.2016.02.065	NA	NA	13.9333	0	42	Male	Good_responding	M1c	88	0	NA	Pembrolizumab/Nivolumab	NA	NA
Melanoma	Pt35	35	10.1016/j.cell.2016.02.065	NA	NA	14.2333	0	65	Female	Good_responding	M1c	313	0	NA	Pembrolizumab/Nivolumab	NA	NA
Melanoma	Pt36	36	10.1016/j.cell.2016.02.065	NA	NA	27.9	1	61	Female	Nonresponding	M1a	72	0	NA	Pembrolizumab/Nivolumab	NA	NA
Melanoma	Pt37	37	10.1016/j.cell.2016.02.065	NA	NA	12.1333	0	70	Female	Good_responding	M1c	550	0	NA	Pembrolizumab/Nivolumab	NA	NA
Melanoma	Pt38	38	10.1016/j.cell.2016.02.065	NA	NA	14.9333	0	57	Female	Good_responding	M1c	78	0	NA	Pembrolizumab/Nivolumab	NA	NA
Melanoma	pt12A	39	10.1126/scitranslmed.aah3560	NA	NA	27.8333	0	70	Male	Nonresponding	NA	358	0	NA	Ipilimumab	NA	NA
Melanoma	pt15C	40	10.1126/scitranslmed.aah3560	NA	NA	15.5333	1	43	Female	Nonresponding	NA	1272	1	NA	Pembrolizumab	NA	NA
Melanoma	pt16C	41	10.1126/scitranslmed.aah3560	NA	NA	20.4333	1	34	Male	Nonresponding	NA	1214	1	NA	Ipilimumab/Pembrolizumab	NA	NA
Melanoma	pt16D	42	10.1126/scitranslmed.aah3560	NA	NA	20.4333	1	34	Male	Nonresponding	NA	1307	1	NA	Ipilimumab/Pembrolizumab	NA	NA
Melanoma	pt18A	43	10.1126/scitranslmed.aah3560	NA	NA	17.9667	1	66	Female	Nonresponding	NA	87	0	NA	Ipilimumab/Pembrolizumab	NA	NA
Melanoma	pt18C	44	10.1126/scitranslmed.aah3560	NA	NA	17.9667	1	66	Female	Nonresponding	NA	81	0	NA	Ipilimumab/Pembrolizumab	NA	NA
Melanoma	pt19D	45	10.1126/scitranslmed.aah3560	NA	NA	21.2	1	55	Male	Nonresponding	NA	892	1	NA	Ipilimumab/Pembrolizumab	NA	NA
Melanoma	pt1D	46	10.1126/scitranslmed.aah3560	NA	NA	18.0667	1	48	Female	Nonresponding	NA	148	0	NA	Ipilimumab/Pembrolizumab	NA	NA
Melanoma	pt20A	47	10.1126/scitranslmed.aah3560	NA	NA	26.1333	0	59	Male	Nonresponding	NA	3820	1	NA	Ipilimumab/Pembrolizumab	NA	NA
Melanoma	pt20E	48	10.1126/scitranslmed.aah3560	NA	NA	26.1333	0	59	Male	Nonresponding	NA	3753	1	NA	Ipilimumab/Pembrolizumab	NA	NA
Melanoma	pt21C	49	10.1126/scitranslmed.aah3560	NA	NA	8.23333	1	63	Male	Nonresponding	NA	971	1	NA	Ipilimumab/Pembrolizumab	NA	NA
Melanoma	pt22A	50	10.1126/scitranslmed.aah3560	NA	NA	20.7667	0	50	Female	Good_responding	NA	751	0	NA	Ipilimumab	NA	NA
Melanoma	pt22B	51	10.1126/scitranslmed.aah3560	NA	NA	20.7667	0	50	Female	Good_responding	NA	71	0	NA	Ipilimumab	NA	NA
Melanoma	pt23A	52	10.1126/scitranslmed.aah3560	NA	NA	22.3333	0	40	Male	Nonresponding	NA	105	0	NA	Ipilimumab/Pembrolizumab	NA	NA
Melanoma	pt24C	53	10.1126/scitranslmed.aah3560	NA	NA	41.8	0	50	Male	Nonresponding	NA	1646	1	NA	Ipilimumab/Pembrolizumab	NA	NA
Melanoma	pt25A	54	10.1126/scitranslmed.aah3560	NA	NA	29.8	1	46	Female	Nonresponding	NA	402	0	NA	Ipilimumab/Pembrolizumab	NA	NA
Melanoma	pt25C	55	10.1126/scitranslmed.aah3560	NA	NA	29.8	1	46	Female	Nonresponding	NA	375	0	NA	Ipilimumab/Pembrolizumab	NA	NA
Melanoma	pt26C	56	10.1126/scitranslmed.aah3560	NA	NA	41.8667	1	60	Female	Nonresponding	NA	2019	1	NA	Ipilimumab/Pembrolizumab	NA	NA
Melanoma	pt26E	57	10.1126/scitranslmed.aah3560	NA	NA	41.8667	1	60	Female	Nonresponding	NA	1904	1	NA	Ipilimumab/Pembrolizumab	NA	NA
Melanoma	pt28A	58	10.1126/scitranslmed.aah3560	NA	NA	10.4667	1	55	Male	Nonresponding	NA	890	1	NA	Ipilimumab/Pembrolizumab	NA	NA
Melanoma	pt28D	59	10.1126/scitranslmed.aah3560	NA	NA	10.4667	1	55	Male	Nonresponding	NA	917	1	NA	Ipilimumab/Pembrolizumab	NA	NA
Melanoma	pt29C	60	10.1126/scitranslmed.aah3560	NA	NA	18.2667	1	34	Male	Nonresponding	NA	461	0	NA	Ipilimumab/Pembrolizumab	NA	NA
Melanoma	pt2E	61	10.1126/scitranslmed.aah3560	NA	NA	23.9667	0	50	Male	Nonresponding	NA	320	0	NA	Ipilimumab/Pembrolizumab	NA	NA
Melanoma	pt31A	62	10.1126/scitranslmed.aah3560	NA	NA	59.6667	0	71	Female	Nonresponding	NA	1247	1	NA	Ipilimumab	NA	NA
Melanoma	pt32A	63	10.1126/scitranslmed.aah3560	NA	NA	30.9	0	84	Female	Nonresponding	NA	104	0	NA	Ipilimumab/Pembrolizumab	NA	NA
Melanoma	pt33A	64	10.1126/scitranslmed.aah3560	NA	NA	11.9667	1	61	Female	Nonresponding	NA	321	0	NA	Ipilimumab/Pembrolizumab	NA	NA
Melanoma	pt33C	65	10.1126/scitranslmed.aah3560	NA	NA	11.9667	1	61	Female	Nonresponding	NA	904	1	NA	Ipilimumab/Pembrolizumab	NA	NA
Melanoma	pt34A	66	10.1126/scitranslmed.aah3560	NA	NA	20.2667	0	69	Male	Good_responding	NA	4757	1	NA	Ipilimumab/Pembrolizumab	NA	NA
Melanoma	pt37B	67	10.1126/scitranslmed.aah3560	NA	NA	18.3667	1	82	Male	Good_responding	NA	95	0	NA	Ipilimumab	NA	NA
Melanoma	pt3C	68	10.1126/scitranslmed.aah3560	NA	NA	14.9	1	60	Female	Nonresponding	NA	475	0	NA	Ipilimumab/Pembrolizumab	NA	NA
Melanoma	pt3D1	69	10.1126/scitranslmed.aah3560	NA	NA	14.9	1	60	Female	Nonresponding	NA	177	0	NA	Ipilimumab/Pembrolizumab	NA	NA
Melanoma	pt3D2	70	10.1126/scitranslmed.aah3560	NA	NA	14.9	1	60	Female	Nonresponding	NA	191	0	NA	Ipilimumab/Pembrolizumab	NA	NA
Melanoma	pt41A	71	10.1126/scitranslmed.aah3560	NA	NA	28.7	0	68	Male	Nonresponding	NA	236	0	NA	Ipilimumab/Pembrolizumab	NA	NA
Melanoma	pt42E	72	10.1126/scitranslmed.aah3560	NA	NA	70.3667	0	48	Female	Nonresponding	NA	310	0	NA	Ipilimumab/Pembrolizumab	NA	NA
Melanoma	pt45C	73	10.1126/scitranslmed.aah3560	NA	NA	44	0	59	Male	Nonresponding	NA	525	0	NA	Ipilimumab/Pembrolizumab	NA	NA
Melanoma	pt45E	74	10.1126/scitranslmed.aah3560	NA	NA	44	0	59	Male	Nonresponding	NA	752	0	NA	Ipilimumab/Pembrolizumab	NA	NA
Melanoma	pt47A	75	10.1126/scitranslmed.aah3560	NA	NA	36.4	0	72	Male	Good_responding	NA	3051	1	NA	Ipilimumab/Pembrolizumab	NA	NA
Melanoma	pt47D	76	10.1126/scitranslmed.aah3560	NA	NA	36.4	0	72	Male	Good_responding	NA	396	0	NA	Ipilimumab/Pembrolizumab	NA	NA
Melanoma	pt49E	77	10.1126/scitranslmed.aah3560	NA	NA	36.4667	1	46	Male	Nonresponding	NA	2151	1	NA	Ipilimumab/Pembrolizumab	NA	NA
Melanoma	pt4D	78	10.1126/scitranslmed.aah3560	NA	NA	36.1	1	72	Male	Nonresponding	NA	209	0	NA	Ipilimumab/Pembrolizumab	NA	NA
Melanoma	pt50A	79	10.1126/scitranslmed.aah3560	NA	NA	53.8667	0	68	Male	Nonresponding	NA	5137	1	NA	Ipilimumab/Pembrolizumab	NA	NA
Melanoma	pt50C	80	10.1126/scitranslmed.aah3560	NA	NA	53.8667	0	68	Male	Nonresponding	NA	5061	1	NA	Ipilimumab/Pembrolizumab	NA	NA
Melanoma	pt53A	81	10.1126/scitranslmed.aah3560	NA	NA	9.23333	1	54	Male	Nonresponding	NA	798	1	NA	Ipilimumab/Pembrolizumab	NA	NA
Melanoma	pt53D	82	10.1126/scitranslmed.aah3560	NA	NA	9.23333	1	54	Male	Nonresponding	NA	904	1	NA	Ipilimumab/Pembrolizumab	NA	NA
Melanoma	pt54A	83	10.1126/scitranslmed.aah3560	NA	NA	23.8	0	28	Male	Nonresponding	NA	755	0	NA	Ipilimumab/Pembrolizumab	NA	NA
Melanoma	pt54C	84	10.1126/scitranslmed.aah3560	NA	NA	23.8	0	28	Male	Nonresponding	NA	703	0	NA	Ipilimumab/Pembrolizumab	NA	NA
Melanoma	pt5A	85	10.1126/scitranslmed.aah3560	NA	NA	35.0667	1	47	Female	Good_responding	NA	585	0	NA	Ipilimumab	NA	NA
Melanoma	pt6B	86	10.1126/scitranslmed.aah3560	NA	NA	28.0667	1	48	Male	Nonresponding	NA	93	0	NA	Ipilimumab/Pembrolizumab	NA	NA
Melanoma	pt7A	87	10.1126/scitranslmed.aah3560	NA	NA	39.1333	0	64	Male	Good_responding	NA	82	0	NA	Ipilimumab/Pembrolizumab	NA	NA
Melanoma	pt7D	88	10.1126/scitranslmed.aah3560	NA	NA	39.1333	0	64	Male	Good_responding	NA	33	0	NA	Ipilimumab/Pembrolizumab	NA	NA
Melanoma	pt9A	89	10.1126/scitranslmed.aah3560	NA	NA	40.4333	0	58	Male	Nonresponding	NA	122	0	NA	Ipilimumab/Pembrolizumab	NA	NA
Melanoma	pt9C	90	10.1126/scitranslmed.aah3560	NA	NA	40.4333	0	58	Male	Nonresponding	NA	126	0	NA	Ipilimumab/Pembrolizumab	NA	NA
Melanoma	pt9D	91	10.1126/scitranslmed.aah3560	NA	NA	40.4333	0	58	Male	Nonresponding	NA	78	0	NA	Ipilimumab/Pembrolizumab	NA	NA
Melanoma	pt99	92	10.1126/science.aad0095	17.9333	1	54.4	0	42	Female	Nonresponding	M1c	324	0	NA	Ipilimumab	NA	NA
Melanoma	pt100	93	10.1126/science.aad0095	2.53333	1	3.33333	1	61	Female	Nonresponding	M1c	547	0	NA	Ipilimumab	NA	NA
Melanoma	pt101	94	10.1126/science.aad0095	21.5333	0	32.9	0	71	Male	Good_responding	M1b	482	0	NA	Ipilimumab	NA	NA
Melanoma	pt102	95	10.1126/science.aad0095	2.56667	1	5.36667	1	33	Male	Nonresponding	M1c	229	0	NA	Ipilimumab	NA	NA
Melanoma	pt103	96	10.1126/science.aad0095	24.0333	1	35	0	36	Male	Nonresponding	M0	220	0	NA	Ipilimumab	NA	NA
Melanoma	pt104	97	10.1126/science.aad0095	2.43333	1	4.66667	1	73	Male	Nonresponding	M1c	420	0	NA	Ipilimumab	NA	NA
Melanoma	pt105	98	10.1126/science.aad0095	3.7	1	12	1	70	Male	Nonresponding	M1c	785	1	NA	Ipilimumab	NA	NA
Melanoma	pt106	99	10.1126/science.aad0095	2.56667	1	9.6	1	75	Male	Nonresponding	M1c	54	0	NA	Ipilimumab	NA	NA
Melanoma	pt107	100	10.1126/science.aad0095	32.3	0	34.9333	1	70	Male	Good_responding	M1c	849	1	NA	Ipilimumab	NA	NA
Melanoma	pt108	101	10.1126/science.aad0095	7.9	0	7.9	1	45	Female	Nonresponding	M1c	34	0	NA	Ipilimumab	NA	NA
Melanoma	pt109	102	10.1126/science.aad0095	23	0	34.9	0	41	Male	Good_responding	M0	174	0	NA	Ipilimumab	NA	NA
Melanoma	pt110	103	10.1126/science.aad0095	4.56667	1	8.33333	1	43	Female	Nonresponding	M1b	34	0	NA	Ipilimumab	NA	NA
Melanoma	pt111	104	10.1126/science.aad0095	0.633333	1	2.76667	1	69	Male	Nonresponding	M1b	395	0	NA	Ipilimumab	NA	NA
Melanoma	pt112	105	10.1126/science.aad0095	4.2	1	26.3333	0	67	Male	Nonresponding	M1c	3293	1	NA	Ipilimumab	NA	NA
Melanoma	pt113	106	10.1126/science.aad0095	2.43333	1	10.6667	1	76	Male	Nonresponding	M1b	9210	1	NA	Ipilimumab	NA	NA
Melanoma	pt114	107	10.1126/science.aad0095	1.73333	1	10.0333	1	68	Male	Good_responding	M1c	477	0	NA	Ipilimumab	NA	NA
Melanoma	pt115	108	10.1126/science.aad0095	2.46667	1	4.83333	1	45	Male	Nonresponding	M1c	101	0	NA	Ipilimumab	NA	NA
Melanoma	pt116	109	10.1126/science.aad0095	6.06667	1	30.4667	0	73	Male	Good_responding	M1c	1023	1	NA	Ipilimumab	NA	NA
Melanoma	pt117	110	10.1126/science.aad0095	4	1	10.4333	1	43	Female	Nonresponding	M1c	173	0	NA	Ipilimumab	NA	NA
Melanoma	pt118	111	10.1126/science.aad0095	3.6	1	26.9333	0	61	Male	Nonresponding	M0	423	0	NA	Ipilimumab	NA	NA
Melanoma	pt119	112	10.1126/science.aad0095	2.8	1	4.06667	1	46	Male	Nonresponding	M1c	55	0	NA	Ipilimumab	NA	NA
Melanoma	pt120	113	10.1126/science.aad0095	18.1333	1	28.4333	1	50	Female	Nonresponding	M1c	814	1	NA	Ipilimumab	NA	NA
Melanoma	pt121	114	10.1126/science.aad0095	2.23333	1	4.86667	1	78	Male	Nonresponding	M1b	579	0	NA	Ipilimumab	NA	NA
Melanoma	pt122	115	10.1126/science.aad0095	6.23333	1	21.3667	0	77	Male	Good_responding	M1b	590	0	NA	Ipilimumab	NA	NA
Melanoma	pt123	116	10.1126/science.aad0095	2.8	1	11.0667	1	25	Female	Nonresponding	M1c	159	0	NA	Ipilimumab	NA	NA
Melanoma	pt124	117	10.1126/science.aad0095	2.7	1	3.76667	1	29	Male	Nonresponding	M1c	115	0	NA	Ipilimumab	NA	NA
Melanoma	pt125	118	10.1126/science.aad0095	2.26667	1	17.9667	0	18	Male	Nonresponding	M1b	139	0	NA	Ipilimumab	NA	NA
Melanoma	pt126	119	10.1126/science.aad0095	3.46667	1	24.4	1	78	Male	Nonresponding	M0	173	0	NA	Ipilimumab	NA	NA
Melanoma	pt127	120	10.1126/science.aad0095	0.566667	1	1.5	1	76	Male	Nonresponding	M1c	295	0	NA	Ipilimumab	NA	NA
Melanoma	pt128	121	10.1126/science.aad0095	6.5	1	8.56667	1	32	Male	Nonresponding	M1c	136	0	NA	Ipilimumab	NA	NA
Melanoma	pt129	122	10.1126/science.aad0095	6.23333	1	22.5333	0	81	Male	Good_responding	M1c	2815	1	NA	Ipilimumab	NA	NA
Melanoma	pt130	123	10.1126/science.aad0095	4.46667	1	18.0667	1	76	Male	Nonresponding	M1b	294	0	NA	Ipilimumab	NA	NA
Melanoma	pt131	124	10.1126/science.aad0095	2.43333	1	2.7	1	29	Female	Nonresponding	M1c	188	0	NA	Ipilimumab	NA	NA
Melanoma	pt132	125	10.1126/science.aad0095	19.3667	1	49.2667	1	39	Female	Nonresponding	M1c	7086	1	NA	Ipilimumab	NA	NA
Melanoma	pt133	126	10.1126/science.aad0095	1.53333	1	3.3	1	58	Male	Nonresponding	M1c	2075	1	NA	Ipilimumab	NA	NA
Melanoma	pt134	127	10.1126/science.aad0095	2.8	1	5.43333	1	48	Female	Nonresponding	M1c	65	0	NA	Ipilimumab	NA	NA
Melanoma	pt135	128	10.1126/science.aad0095	3.8	1	16.4	1	62	Male	Nonresponding	M1c	396	0	NA	Ipilimumab	NA	NA
Melanoma	pt136	129	10.1126/science.aad0095	3	1	5.1	1	71	Male	Nonresponding	M1c	1314	1	NA	Ipilimumab	NA	NA
Melanoma	pt137	130	10.1126/science.aad0095	4	1	7.46667	1	63	Male	Nonresponding	M1a	819	1	NA	Ipilimumab	NA	NA
Melanoma	pt138	131	10.1126/science.aad0095	1.6	1	2.8	1	35	Female	Nonresponding	M1c	170	0	NA	Ipilimumab	NA	NA
Melanoma	pt139	132	10.1126/science.aad0095	1.03333	1	1.66667	1	32	Male	Nonresponding	M1c	356	0	NA	Ipilimumab	NA	NA
Melanoma	pt140	133	10.1126/science.aad0095	3.53333	1	6.8	1	68	Male	Nonresponding	M1c	2161	1	NA	Ipilimumab	NA	NA
Melanoma	pt141	134	10.1126/science.aad0095	1.76667	1	2.86667	1	69	Female	Nonresponding	M1c	157	0	NA	Ipilimumab	NA	NA
Melanoma	pt142	135	10.1126/science.aad0095	3.33333	1	28.0667	0	51	Male	Nonresponding	M1b	330	0	NA	Ipilimumab	NA	NA
Melanoma	pt143	136	10.1126/science.aad0095	2.8	1	27.0333	1	68	Female	Nonresponding	M1b	2998	1	NA	Ipilimumab	NA	NA
Melanoma	pt144	137	10.1126/science.aad0095	2.7	1	5.06667	1	79	Male	Nonresponding	M1c	37	0	NA	Ipilimumab	NA	NA
Melanoma	pt145	138	10.1126/science.aad0095	2.6	1	7.03333	1	55	Female	Nonresponding	M1c	69	0	NA	Ipilimumab	NA	NA
Melanoma	pt146	139	10.1126/science.aad0095	2.53333	1	24.9667	0	54	Male	Nonresponding	M1c	67	0	NA	Ipilimumab	NA	NA
Melanoma	pt147	140	10.1126/science.aad0095	3.16667	1	3.83333	1	50	Female	Nonresponding	M1c	33	0	NA	Ipilimumab	NA	NA
Melanoma	pt148	141	10.1126/science.aad0095	2.53333	1	2.56667	1	31	Male	Nonresponding	M1c	26	0	NA	Ipilimumab	NA	NA
Melanoma	pt149	142	10.1126/science.aad0095	2.8	1	13.6	1	50	Male	Nonresponding	M1c	52	0	NA	Ipilimumab	NA	NA
Melanoma	pt150	143	10.1126/science.aad0095	2.23333	1	2.23333	1	68	Male	Nonresponding	M1c	271	0	NA	Ipilimumab	NA	NA
Melanoma	pt151	144	10.1126/science.aad0095	2.83333	1	6.83333	1	44	Male	Nonresponding	M1c	319	0	NA	Ipilimumab	NA	NA
Melanoma	pt152	145	10.1126/science.aad0095	3.23333	1	3.6	1	48	Male	Nonresponding	M1c	266	0	NA	Ipilimumab	NA	NA
Melanoma	pt153	146	10.1126/science.aad0095	2.83333	1	15.5333	1	66	Male	Nonresponding	M1a	102	0	NA	Ipilimumab	NA	NA
Melanoma	pt154	147	10.1126/science.aad0095	4.46667	1	22.9333	0	57	Female	Good_responding	M1a	898	1	NA	Ipilimumab	NA	NA
Melanoma	pt155	148	10.1126/science.aad0095	3	1	3	1	67	Female	Nonresponding	M1a	150	0	NA	Ipilimumab	NA	NA
Melanoma	pt156	149	10.1126/science.aad0095	3.73333	1	26.6	0	55	Female	Nonresponding	M0	44	0	NA	Ipilimumab	NA	NA
Melanoma	pt157	150	10.1126/science.aad0095	0.7	1	5.83333	1	59	Male	Nonresponding	M1c	807	1	NA	Ipilimumab	NA	NA
Melanoma	pt158	151	10.1126/science.aad0095	18.6	1	22.5333	1	81	Male	Nonresponding	M1c	2206	1	NA	Ipilimumab	NA	NA
Melanoma	pt159	152	10.1126/science.aad0095	21.9333	0	32.3667	0	74	Female	Good_responding	M1b	44	0	NA	Ipilimumab	NA	NA
Melanoma	pt160	153	10.1126/science.aad0095	2.23333	1	10.8333	1	69	Male	Nonresponding	M1c	69	0	NA	Ipilimumab	NA	NA
Melanoma	pt161	154	10.1126/science.aad0095	4.63333	1	45.9667	0	61	Male	Nonresponding	M1c	42	0	NA	Ipilimumab	NA	NA
Melanoma	pt162	155	10.1126/science.aad0095	2.56667	1	39.4667	1	77	Male	Nonresponding	M1c	1014	1	NA	Ipilimumab	NA	NA
Melanoma	pt163	156	10.1126/science.aad0095	11.3667	1	44.2	0	82	Male	Nonresponding	M1c	72	0	NA	Ipilimumab	NA	NA
Melanoma	pt164	157	10.1126/science.aad0095	2.33333	1	4.9	1	72	Male	Nonresponding	M1c	1074	1	NA	Ipilimumab	NA	NA
Melanoma	pt165	158	10.1126/science.aad0095	7.03333	1	7.03333	1	65	Male	Nonresponding	M1c	25	0	NA	Ipilimumab	NA	NA
Melanoma	pt166	159	10.1126/science.aad0095	1.36667	1	1.8	1	52	Female	Nonresponding	M1c	14	0	NA	Ipilimumab	NA	NA
Melanoma	pt167	160	10.1126/science.aad0095	0.766667	1	2.33333	1	47	Female	Nonresponding	M1c	199	0	NA	Ipilimumab	NA	NA
Melanoma	pt168	161	10.1126/science.aad0095	10.0667	1	51.3	0	45	Male	Good_responding	M1c	3732	1	NA	Ipilimumab	NA	NA
Melanoma	pt169	162	10.1126/science.aad0095	49.5667	0	49.5667	0	67	Male	Good_responding	M1b	99	0	NA	Ipilimumab	NA	NA
Melanoma	pt170	163	10.1126/science.aad0095	1.13333	1	1.13333	1	74	Male	Nonresponding	M1c	44	0	NA	Ipilimumab	NA	NA
Melanoma	pt171	164	10.1126/science.aad0095	1.8	1	4.26667	1	64	Male	Nonresponding	M1c	544	0	NA	Ipilimumab	NA	NA
Melanoma	pt172	165	10.1126/science.aad0095	1.23333	1	1.23333	1	75	Female	Nonresponding	M1b	253	0	NA	Ipilimumab	NA	NA
Melanoma	pt173	166	10.1126/science.aad0095	2.06667	1	9.03333	1	57	Female	Nonresponding	M1c	88	0	NA	Ipilimumab	NA	NA
Melanoma	pt174	167	10.1126/science.aad0095	2.03333	1	2.96667	1	68	Male	Nonresponding	M1c	1455	1	NA	Ipilimumab	NA	NA
Melanoma	pt175	168	10.1126/science.aad0095	1.2	1	5.33333	1	36	Female	Nonresponding	M1b	409	0	NA	Ipilimumab	NA	NA
Melanoma	pt176	169	10.1126/science.aad0095	36.8667	0	36.8667	0	78	Male	Good_responding	M1c	211	0	NA	Ipilimumab	NA	NA
Melanoma	pt177	170	10.1126/science.aad0095	5.43333	1	34.4667	0	36	Male	Nonresponding	M1c	1033	1	NA	Ipilimumab	NA	NA
Melanoma	pt178	171	10.1126/science.aad0095	2.16667	1	2.16667	1	77	Male	Nonresponding	M1c	663	0	NA	Ipilimumab	NA	NA
Melanoma	pt179	172	10.1126/science.aad0095	2.7	1	6.93333	1	73	Male	Nonresponding	M1c	1393	1	NA	Ipilimumab	NA	NA
Melanoma	pt180	173	10.1126/science.aad0095	2.6	1	6.43333	1	71	Female	Nonresponding	M1c	701	0	NA	Ipilimumab	NA	NA
Melanoma	pt181	174	10.1126/science.aad0095	3.2	1	7.83333	1	68	Male	Nonresponding	M1c	62	0	NA	Ipilimumab	NA	NA
Melanoma	pt182	175	10.1126/science.aad0095	2.26667	1	8.33333	1	69	Male	Nonresponding	M0	80	0	NA	Ipilimumab	NA	NA
Melanoma	pt183	176	10.1126/science.aad0095	3.3	1	21.7333	1	59	Female	Nonresponding	M0	2587	1	NA	Ipilimumab	NA	NA
Melanoma	pt184	177	10.1126/science.aad0095	2.53333	1	7.46667	1	36	Male	Nonresponding	M1b	451	0	NA	Ipilimumab	NA	NA
Melanoma	pt185	178	10.1126/science.aad0095	2.96667	1	9.06667	1	86	Male	Nonresponding	M1c	1144	1	NA	Ipilimumab	NA	NA
Melanoma	pt186	179	10.1126/science.aad0095	2.56667	1	20.0667	1	76	Male	Nonresponding	M1c	2182	1	NA	Ipilimumab	NA	NA
Melanoma	pt187	180	10.1126/science.aad0095	23.9333	0	34.6333	0	65	Male	Good_responding	M0	319	0	NA	Ipilimumab	NA	NA
Melanoma	pt188	181	10.1126/science.aad0095	2.3	1	3.53333	1	83	Male	Nonresponding	M1c	995	1	NA	Ipilimumab	NA	NA
Melanoma	pt189	182	10.1126/science.aad0095	19.9333	1	21.7667	0	44	Female	Nonresponding	M0	437	0	NA	Ipilimumab	NA	NA
Melanoma	pt190	183	10.1126/science.aad0095	2.63333	1	2.63333	1	39	Male	Nonresponding	M1c	34	0	NA	Ipilimumab	NA	NA
Melanoma	pt191	184	10.1126/science.aad0095	0.5	1	17.7333	1	38	Male	Nonresponding	M1c	116	0	NA	Ipilimumab	NA	NA
Melanoma	pt192	185	10.1126/science.aad0095	3.26667	1	4.56667	1	63	Male	Nonresponding	M1c	1021	1	NA	Ipilimumab	NA	NA
Melanoma	pt193	186	10.1126/science.aad0095	13.6	1	14.7333	1	71	Male	Good_responding	M1c	368	0	NA	Ipilimumab	NA	NA
Melanoma	pt194	187	10.1126/science.aad0095	2.66667	1	6.43333	1	73	Male	Nonresponding	M1c	800	1	NA	Ipilimumab	NA	NA
Melanoma	pt195	188	10.1126/science.aad0095	2.33333	1	4.63333	1	74	Male	Nonresponding	M1c	286	0	NA	Ipilimumab	NA	NA
Melanoma	pt196	189	10.1126/science.aad0095	8.03333	0	34.3	0	21	Male	Good_responding	M0	524	0	NA	Ipilimumab	NA	NA
Melanoma	pt197	190	10.1126/science.aad0095	1.26667	1	1.26667	1	71	Female	Nonresponding	M1c	23	0	NA	Ipilimumab	NA	NA
Melanoma	pt198	191	10.1126/science.aad0095	13.5	1	26.7	1	69	Male	Good_responding	M1b	468	0	NA	Ipilimumab	NA	NA
Melanoma	pt199	192	10.1126/science.aad0095	6.06667	1	24.1333	1	48	Male	Nonresponding	M1c	287	0	NA	Ipilimumab	NA	NA
Melanoma	pt200	193	10.1126/science.aad0095	2.53333	1	20.9333	1	54	Female	Nonresponding	M1a	131	0	NA	Ipilimumab	NA	NA
Melanoma	pt201	194	10.1126/science.aad0095	2.5	1	3.46667	1	54	Female	Nonresponding	M1c	653	0	NA	Ipilimumab	NA	NA
Melanoma	pt202	195	10.1126/science.aad0095	3.56667	1	34.2333	0	22	Male	Nonresponding	M1c	54	0	NA	Ipilimumab	NA	NA
Melanoma	pt203	196	10.1126/science.aad0095	2.76667	1	15.2667	1	83	Male	Nonresponding	M1c	487	0	NA	Ipilimumab	NA	NA
Melanoma	pt204	197	10.1126/science.aad0095	5.1	1	9.76667	1	55	Male	Nonresponding	M1a	80	0	NA	Ipilimumab	NA	NA
Melanoma	pt205	198	10.1126/science.aad0095	22.1667	0	32.9667	0	60	Female	Nonresponding	M1c	1712	1	NA	Ipilimumab	NA	NA
Melanoma	pt206	199	10.1126/science.aad0095	22.3	0	33.5	0	59	Male	Good_responding	M1c	330	0	NA	Ipilimumab	NA	NA
Melanoma	pt207	200	10.1126/science.aad0095	2.8	1	4.1	1	49	Male	Nonresponding	M1c	44	0	NA	Ipilimumab	NA	NA
Melanoma	pt208	201	10.1126/science.aad0095	2.56667	1	4.66667	1	57	Female	Nonresponding	M1c	49	0	NA	Ipilimumab	NA	NA
Melanoma	pt211	202	10.1016/j.cell.2017.09.028	NA	NA	38.1333	0	NA	NA	Good_responding	NA	176	0	NA	Nivolumab	NA	NA
Melanoma	pt212	203	10.1016/j.cell.2017.09.028	NA	NA	21.1	1	NA	NA	Nonresponding	M1b	281	0	NA	Nivolumab	NA	NA
Melanoma	pt213	204	10.1016/j.cell.2017.09.028	NA	NA	7.4	1	NA	NA	Nonresponding	M1c	51	0	NA	Nivolumab	NA	NA
Melanoma	pt215	205	10.1016/j.cell.2017.09.028	NA	NA	38.3	0	NA	NA	Good_responding	M1c	1476	1	NA	Nivolumab	NA	NA
Melanoma	pt216	206	10.1016/j.cell.2017.09.028	NA	NA	8.63333	1	NA	NA	Nonresponding	M0	85	0	NA	Nivolumab	NA	NA
Melanoma	pt217	207	10.1016/j.cell.2017.09.028	NA	NA	3.06667	1	NA	NA	Nonresponding	M1c	390	0	NA	Nivolumab	NA	NA
Melanoma	pt218	208	10.1016/j.cell.2017.09.028	NA	NA	8.53333	1	NA	NA	Nonresponding	M1a	69	0	NA	Nivolumab	NA	NA
Melanoma	pt219	209	10.1016/j.cell.2017.09.028	NA	NA	27.9	1	NA	NA	Nonresponding	NA	102	0	NA	Nivolumab	NA	NA
Melanoma	pt221	210	10.1016/j.cell.2017.09.028	NA	NA	9.33333	1	NA	NA	Nonresponding	NA	166	0	NA	Nivolumab	NA	NA
Melanoma	pt225	211	10.1016/j.cell.2017.09.028	NA	NA	1.9	1	NA	NA	Nonresponding	M1c	20	0	NA	Nivolumab	NA	NA
Melanoma	pt226	212	10.1016/j.cell.2017.09.028	NA	NA	35.7667	0	NA	NA	Good_responding	M1a	213	0	NA	Nivolumab	NA	NA
Melanoma	pt231	213	10.1016/j.cell.2017.09.028	NA	NA	1.73333	1	NA	NA	Nonresponding	M1c	628	0	NA	Nivolumab	NA	NA
Melanoma	pt232	214	10.1016/j.cell.2017.09.028	NA	NA	4.96667	0	NA	NA	Nonresponding	M1c	1	0	NA	Nivolumab	NA	NA
Melanoma	pt233	215	10.1016/j.cell.2017.09.028	NA	NA	3.36667	1	NA	NA	Nonresponding	M1c	93	0	NA	Nivolumab	NA	NA
Melanoma	pt234	216	10.1016/j.cell.2017.09.028	NA	NA	31.7333	0	NA	NA	Nonresponding	M1b	120	0	NA	Nivolumab	NA	NA
Melanoma	pt235	217	10.1016/j.cell.2017.09.028	NA	NA	15.8333	1	NA	NA	Nonresponding	M1c	181	0	NA	Nivolumab	NA	NA
Melanoma	pt236	218	10.1016/j.cell.2017.09.028	NA	NA	24.6667	1	NA	NA	Nonresponding	NA	37	0	NA	Nivolumab	NA	NA
Melanoma	pt237	219	10.1016/j.cell.2017.09.028	NA	NA	9.1	1	NA	NA	Nonresponding	M1c	400	0	NA	Nivolumab	NA	NA
Melanoma	pt238	220	10.1016/j.cell.2017.09.028	NA	NA	35.1	0	NA	NA	Good_responding	M1a	65	0	NA	Nivolumab	NA	NA
Melanoma	pt239	221	10.1016/j.cell.2017.09.028	NA	NA	32.0333	0	NA	NA	Nonresponding	M1a	437	0	NA	Nivolumab	NA	NA
Melanoma	pt240	222	10.1016/j.cell.2017.09.028	NA	NA	3.8	0	NA	NA	Nonresponding	M1c	109	0	NA	Nivolumab	NA	NA
Melanoma	pt242	223	10.1016/j.cell.2017.09.028	NA	NA	27.8	0	NA	NA	Good_responding	M1b	209	0	NA	Nivolumab	NA	NA
Melanoma	pt244	224	10.1016/j.cell.2017.09.028	NA	NA	36.0333	0	NA	NA	Nonresponding	M1c	2	0	NA	Nivolumab	NA	NA
Melanoma	pt245	225	10.1016/j.cell.2017.09.028	NA	NA	21.5333	1	NA	NA	Nonresponding	M1a	28	0	NA	Nivolumab	NA	NA
Melanoma	pt246	226	10.1016/j.cell.2017.09.028	NA	NA	5.56667	1	NA	NA	Nonresponding	M1c	427	0	NA	Nivolumab	NA	NA
Melanoma	pt252	227	10.1016/j.cell.2017.09.028	NA	NA	36.4333	0	NA	NA	Good_responding	NA	353	0	NA	Nivolumab	NA	NA
Melanoma	pt254	228	10.1016/j.cell.2017.09.028	NA	NA	7.56667	1	NA	NA	Nonresponding	M1a	175	0	NA	Nivolumab	NA	NA
Melanoma	pt255	229	10.1016/j.cell.2017.09.028	NA	NA	23.9333	1	NA	NA	Nonresponding	M1b	973	1	NA	Nivolumab	NA	NA
Melanoma	pt256	230	10.1016/j.cell.2017.09.028	NA	NA	34.8667	0	NA	NA	Good_responding	M1c	95	0	NA	Nivolumab	NA	NA
Melanoma	pt257	231	10.1016/j.cell.2017.09.028	NA	NA	27.5667	0	NA	NA	Good_responding	NA	821	1	NA	Nivolumab	NA	NA
Melanoma	pt259	232	10.1016/j.cell.2017.09.028	NA	NA	1.9	0	NA	NA	Nonresponding	M1a	199	0	NA	Nivolumab	NA	NA
Melanoma	pt260	233	10.1016/j.cell.2017.09.028	NA	NA	15.8667	1	NA	NA	Nonresponding	M1c	342	0	NA	Nivolumab	NA	NA
Melanoma	pt261	234	10.1016/j.cell.2017.09.028	NA	NA	14.4333	1	NA	NA	Good_responding	M1c	75	0	NA	Nivolumab	NA	NA
Melanoma	pt262	235	10.1016/j.cell.2017.09.028	NA	NA	28.8333	0	NA	NA	Good_responding	NA	7146	1	NA	Nivolumab	NA	NA
Melanoma	pt266	236	10.1016/j.cell.2017.09.028	NA	NA	16.6333	1	NA	NA	Nonresponding	M1c	838	1	NA	Nivolumab	NA	NA
Melanoma	pt267	237	10.1016/j.cell.2017.09.028	NA	NA	23.6	1	NA	NA	Nonresponding	M1a	416	0	NA	Nivolumab	NA	NA
Melanoma	pt268	238	10.1016/j.cell.2017.09.028	NA	NA	24.6	0	NA	NA	Nonresponding	M1a	801	1	NA	Nivolumab	NA	NA
Melanoma	pt273	239	10.1016/j.cell.2017.09.028	NA	NA	23.0667	0	NA	NA	Nonresponding	M1b	2549	1	NA	Nivolumab	NA	NA
Melanoma	pt274	240	10.1016/j.cell.2017.09.028	NA	NA	18.0667	1	NA	NA	Nonresponding	NA	149	0	NA	Nivolumab	NA	NA
Melanoma	pt275	241	10.1016/j.cell.2017.09.028	NA	NA	34.4	0	NA	NA	Nonresponding	M1c	16	0	NA	Nivolumab	NA	NA
Melanoma	pt276	242	10.1016/j.cell.2017.09.028	NA	NA	28.0667	0	NA	NA	Good_responding	M1b	980	1	NA	Nivolumab	NA	NA
Melanoma	pt278	243	10.1016/j.cell.2017.09.028	NA	NA	10.3667	1	NA	NA	Nonresponding	M1c	413	0	NA	Nivolumab	NA	NA
Melanoma	pt279	244	10.1016/j.cell.2017.09.028	NA	NA	8.2	0	NA	NA	Nonresponding	M1c	4	0	NA	Nivolumab	NA	NA
Melanoma	pt280	245	10.1016/j.cell.2017.09.028	NA	NA	25.6667	1	NA	NA	Good_responding	M1b	431	0	NA	Nivolumab	NA	NA
Melanoma	pt281	246	10.1016/j.cell.2017.09.028	NA	NA	9.36667	0	NA	NA	Nonresponding	M1c	13	0	NA	Nivolumab	NA	NA
Melanoma	pt282	247	10.1016/j.cell.2017.09.028	NA	NA	0.666667	1	NA	NA	Nonresponding	M1c	43	0	NA	Nivolumab	NA	NA
Melanoma	pt284	248	10.1016/j.cell.2017.09.028	NA	NA	0.333333	1	NA	NA	Nonresponding	M1c	217	0	NA	Nivolumab	NA	NA
Melanoma	pt285	249	10.1016/j.cell.2017.09.028	NA	NA	15.7	1	NA	NA	Nonresponding	M1a	48	0	NA	Nivolumab	NA	NA
Melanoma	pt287	250	10.1016/j.cell.2017.09.028	NA	NA	7.26667	1	NA	NA	Nonresponding	NA	531	0	NA	Nivolumab	NA	NA
Melanoma	pt290	251	10.1016/j.cell.2017.09.028	NA	NA	14.3	1	NA	NA	Nonresponding	M1c	31	0	NA	Nivolumab	NA	NA
Melanoma	pt291	252	10.1016/j.cell.2017.09.028	NA	NA	15.4	0	NA	NA	Nonresponding	M1c	329	0	NA	Nivolumab	NA	NA
Melanoma	pt292	253	10.1016/j.cell.2017.09.028	NA	NA	5.03333	1	NA	NA	Nonresponding	M1c	11	0	NA	Nivolumab	NA	NA
Melanoma	pt293	254	10.1016/j.cell.2017.09.028	NA	NA	30.1333	0	NA	NA	Nonresponding	M1a	119	0	NA	Nivolumab	NA	NA
Melanoma	pt294	255	10.1016/j.cell.2017.09.028	NA	NA	9.06667	1	NA	NA	Nonresponding	M1c	540	0	NA	Nivolumab	NA	NA
Melanoma	pt295	256	10.1016/j.cell.2017.09.028	NA	NA	32.4667	0	NA	NA	Nonresponding	NA	661	0	NA	Nivolumab	NA	NA
Melanoma	pt297	257	10.1016/j.cell.2017.09.028	NA	NA	28.1333	1	NA	NA	Nonresponding	M1a	202	0	NA	Nivolumab	NA	NA
Melanoma	pt298	258	10.1016/j.cell.2017.09.028	NA	NA	5.8	1	NA	NA	Nonresponding	M1c	271	0	NA	Nivolumab	NA	NA
Melanoma	pt300	259	10.1016/j.cell.2017.09.028	NA	NA	11.1	1	NA	NA	Nonresponding	NA	632	0	NA	Nivolumab	NA	NA
Melanoma	pt301	260	10.1016/j.cell.2017.09.028	NA	NA	28.3	0	NA	NA	Nonresponding	M1c	6	0	NA	Nivolumab	NA	NA
Melanoma	pt302	261	10.1016/j.cell.2017.09.028	NA	NA	32.7	0	NA	NA	Good_responding	M1c	397	0	NA	Nivolumab	NA	NA
Melanoma	pt306	262	10.1016/j.cell.2017.09.028	NA	NA	24.9	1	NA	NA	Nonresponding	M1c	18	0	NA	Nivolumab	NA	NA
Melanoma	pt308	263	10.1016/j.cell.2017.09.028	NA	NA	28	1	NA	NA	Nonresponding	M1c	5	0	NA	Nivolumab	NA	NA
Melanoma	pt309	264	10.1016/j.cell.2017.09.028	NA	NA	27.8	0	NA	NA	Good_responding	M1a	9	0	NA	Nivolumab	NA	NA
Melanoma	pt310	265	10.1016/j.cell.2017.09.028	NA	NA	21.2	0	NA	NA	Nonresponding	NA	380	0	NA	Nivolumab	NA	NA
Melanoma	pt311	266	10.1016/j.cell.2017.09.028	NA	NA	16.1333	0	NA	NA	Nonresponding	M1b	21	0	NA	Nivolumab	NA	NA
Melanoma	pt312	267	10.1016/j.cell.2017.09.028	NA	NA	27.2667	0	NA	NA	Good_responding	NA	4	0	NA	Nivolumab	NA	NA
Melanoma	pt314	268	10.1016/j.cell.2017.09.028	NA	NA	3.03333	1	NA	NA	Nonresponding	M1c	672	0	NA	Nivolumab	NA	NA
Melanoma	pt316	269	10.1016/j.cell.2017.09.028	NA	NA	30.4333	0	NA	NA	Nonresponding	M1b	19	0	NA	Nivolumab	NA	NA
Melanoma	pt0095	270	10.1056/NEJMoa1406498	NA	NA	69.3667	0	74	Male	Good_responding	M1b	191	0	NA	Ipilimumab/Tremelimumab	NA	NA
Melanoma	pt04885	271	10.1056/NEJMoa1406498	NA	NA	25.5667	0	49	Female	Good_responding	M0	1849	1	NA	Ipilimumab/Tremelimumab	NA	NA
Melanoma	pt06670	272	10.1056/NEJMoa1406498	NA	NA	45.0333	1	79	Female	Good_responding	M0	310	0	NA	Ipilimumab/Tremelimumab	NA	NA
Melanoma	pt1509	273	10.1056/NEJMoa1406498	NA	NA	54.7667	0	54	Female	Good_responding	M1c	338	0	NA	Ipilimumab/Tremelimumab	NA	NA
Melanoma	pt22640	274	10.1056/NEJMoa1406498	NA	NA	52.3333	0	71	Male	Good_responding	M1c	185	0	NA	Ipilimumab/Tremelimumab	NA	NA
Melanoma	pt3665	275	10.1056/NEJMoa1406498	NA	NA	32.8667	0	70	Male	Good_responding	M1b	117	0	NA	Ipilimumab/Tremelimumab	NA	NA
Melanoma	pt4880	276	10.1056/NEJMoa1406498	NA	NA	65.7	0	63	Male	Good_responding	M1b	511	0	NA	Ipilimumab/Tremelimumab	NA	NA
Melanoma	pt6126	277	10.1056/NEJMoa1406498	NA	NA	23.1333	0	66	Female	Good_responding	M1b	434	0	NA	Ipilimumab/Tremelimumab	NA	NA
Melanoma	pt6161	278	10.1056/NEJMoa1406498	NA	NA	31.6333	1	81	Male	Good_responding	M1b	588	0	NA	Ipilimumab/Tremelimumab	NA	NA
Melanoma	pt7623	279	10.1056/NEJMoa1406498	NA	NA	48.6667	0	62	Male	Good_responding	M1c	98	0	NA	Ipilimumab/Tremelimumab	NA	NA
Melanoma	pt9306	280	10.1056/NEJMoa1406498	NA	NA	64.5	0	65	Male	Good_responding	M1c	1259	1	NA	Ipilimumab/Tremelimumab	NA	NA
Melanoma	pt9699	281	10.1056/NEJMoa1406498	NA	NA	53.5333	0	70	Male	Good_responding	M1c	1164	1	NA	Ipilimumab/Tremelimumab	NA	NA
Melanoma	pt0244	282	10.1056/NEJMoa1406498	NA	NA	25.5667	0	49	Male	Good_responding	M1c	206	0	NA	Ipilimumab/Tremelimumab	NA	NA
Melanoma	pt2472	283	10.1056/NEJMoa1406498	NA	NA	20.7	0	71	Male	Good_responding	M1c	102	0	NA	Ipilimumab/Tremelimumab	NA	NA
Melanoma	pt4941	284	10.1056/NEJMoa1406498	NA	NA	87.6	0	40	Female	Good_responding	M1c	26	0	NA	Ipilimumab/Tremelimumab	NA	NA
Melanoma	pt0167	285	10.1056/NEJMoa1406498	NA	NA	32.8667	0	33	Male	Good_responding	M1c	144	0	NA	Ipilimumab/Tremelimumab	NA	NA
Melanoma	pt2057	286	10.1056/NEJMoa1406498	NA	NA	40.1667	0	36	Female	Good_responding	M1c	109	0	NA	Ipilimumab/Tremelimumab	NA	NA
Melanoma	pt3484	287	10.1056/NEJMoa1406498	NA	NA	35.3	0	74	Male	Good_responding	M1c	488	0	NA	Ipilimumab/Tremelimumab	NA	NA
Melanoma	pt4691	288	10.1056/NEJMoa1406498	NA	NA	88.8333	0	62	Male	Good_responding	M1c	480	0	NA	Ipilimumab/Tremelimumab	NA	NA
Melanoma	pt4744	289	10.1056/NEJMoa1406498	NA	NA	25.5667	0	52	Male	Good_responding	M1c	1017	1	NA	Ipilimumab/Tremelimumab	NA	NA
Melanoma	pt6819	290	10.1056/NEJMoa1406498	NA	NA	41.3667	0	55	Male	Good_responding	M1c	197	0	NA	Ipilimumab/Tremelimumab	NA	NA
Melanoma	pt1120	291	10.1056/NEJMoa1406498	NA	NA	55.9667	0	68	Male	Good_responding	M1a	192	0	NA	Ipilimumab/Tremelimumab	NA	NA
Melanoma	pt1650	292	10.1056/NEJMoa1406498	NA	NA	32.8667	1	71	Female	Good_responding	M1c	42	0	NA	Ipilimumab/Tremelimumab	NA	NA
Melanoma	pt3086	293	10.1056/NEJMoa1406498	NA	NA	31.6333	1	43	Male	Good_responding	M1c	48	0	NA	Ipilimumab/Tremelimumab	NA	NA
Melanoma	pt9298	294	10.1056/NEJMoa1406498	NA	NA	51.1	0	82	Female	Good_responding	M1c	335	0	NA	Ipilimumab/Tremelimumab	NA	NA
Melanoma	pt1867	295	10.1056/NEJMoa1406498	NA	NA	18.2667	1	68	Male	Nonresponding	M1c	27	0	NA	Ipilimumab/Tremelimumab	NA	NA
Melanoma	pt2137	296	10.1056/NEJMoa1406498	NA	NA	9.73333	1	18	Male	Nonresponding	M1c	586	0	NA	Ipilimumab/Tremelimumab	NA	NA
Melanoma	pt3156	297	10.1056/NEJMoa1406498	NA	NA	13.4	1	68	Female	Nonresponding	M1b	2	0	NA	Ipilimumab/Tremelimumab	NA	NA
Melanoma	pt3549	298	10.1056/NEJMoa1406498	NA	NA	6.1	1	50	Male	Nonresponding	M1c	354	0	NA	Ipilimumab/Tremelimumab	NA	NA
Melanoma	pt4018	299	10.1056/NEJMoa1406498	NA	NA	3.66667	1	55	Male	Nonresponding	M1c	112	0	NA	Ipilimumab/Tremelimumab	NA	NA
Melanoma	pt4045	300	10.1056/NEJMoa1406498	NA	NA	20.7	1	42	Male	Nonresponding	M1c	324	0	NA	Ipilimumab/Tremelimumab	NA	NA
Melanoma	pt4083	301	10.1056/NEJMoa1406498	NA	NA	2.43333	1	54	Male	Nonresponding	M1c	215	0	NA	Ipilimumab/Tremelimumab	NA	NA
Melanoma	pt4631	302	10.1056/NEJMoa1406498	NA	NA	6.1	1	59	Male	Nonresponding	M1c	1095	1	NA	Ipilimumab/Tremelimumab	NA	NA
Melanoma	pt4810	303	10.1056/NEJMoa1406498	NA	NA	4.86667	1	48	Female	Nonresponding	M1c	305	0	NA	Ipilimumab/Tremelimumab	NA	NA
Melanoma	pt4949	304	10.1056/NEJMoa1406498	NA	NA	8.53333	1	79	Female	Nonresponding	M1c	471	0	NA	Ipilimumab/Tremelimumab	NA	NA
Melanoma	pt5784	305	10.1056/NEJMoa1406498	NA	NA	6.1	1	58	Female	Nonresponding	M1c	3	0	NA	Ipilimumab/Tremelimumab	NA	NA
Melanoma	pt6689	306	10.1056/NEJMoa1406498	NA	NA	14.6	1	46	Female	Nonresponding	M1c	2	0	NA	Ipilimumab/Tremelimumab	NA	NA
Melanoma	pt6721	307	10.1056/NEJMoa1406498	NA	NA	9.73333	1	64	Male	Nonresponding	M1a	96	0	NA	Ipilimumab/Tremelimumab	NA	NA
Melanoma	pt6842	308	10.1056/NEJMoa1406498	NA	NA	9.73333	1	64	Male	Nonresponding	M1c	3	0	NA	Ipilimumab/Tremelimumab	NA	NA
Melanoma	pt8815	309	10.1056/NEJMoa1406498	NA	NA	14.6	1	67	Female	Nonresponding	M1b	1589	1	NA	Ipilimumab/Tremelimumab	NA	NA
Melanoma	pt9341	310	10.1056/NEJMoa1406498	NA	NA	12.1667	1	77	Male	Nonresponding	M1a	14	0	NA	Ipilimumab/Tremelimumab	NA	NA
Melanoma	pt9445	311	10.1056/NEJMoa1406498	NA	NA	2.43333	1	50	Male	Nonresponding	M1c	244	0	NA	Ipilimumab/Tremelimumab	NA	NA
Melanoma	pt9449	312	10.1056/NEJMoa1406498	NA	NA	7.3	1	64	Female	Nonresponding	M1c	269	0	NA	Ipilimumab/Tremelimumab	NA	NA
Melanoma	pt9521	313	10.1056/NEJMoa1406498	NA	NA	32.8667	1	74	Male	Nonresponding	M1b	1006	1	NA	Ipilimumab/Tremelimumab	NA	NA
Melanoma	pt9705	314	10.1056/NEJMoa1406498	NA	NA	14.6	1	63	Female	Nonresponding	M1c	46	0	NA	Ipilimumab/Tremelimumab	NA	NA
Melanoma	pt9765	315	10.1056/NEJMoa1406498	NA	NA	25.5667	1	38	Female	Nonresponding	M1b	68	0	NA	Ipilimumab/Tremelimumab	NA	NA
Melanoma	pt03803	316	10.1056/NEJMoa1406498	NA	NA	96.1333	1	90	Male	Good_responding	M0	32	0	NA	Ipilimumab/Tremelimumab	NA	NA
Melanoma	pt11217	317	10.1056/NEJMoa1406498	NA	NA	19.4667	1	66	Male	Good_responding	M1c	966	1	NA	Ipilimumab/Tremelimumab	NA	NA
Melanoma	pt4035	318	10.1056/NEJMoa1406498	NA	NA	51.1	0	78	Male	Good_responding	M1c	476	0	NA	Ipilimumab/Tremelimumab	NA	NA
Melanoma	pt4046	319	10.1056/NEJMoa1406498	NA	NA	25.5667	0	44	Male	Good_responding	M1a	103	0	NA	Ipilimumab/Tremelimumab	NA	NA
Melanoma	pt4077	320	10.1056/NEJMoa1406498	NA	NA	74.2333	0	75	Male	Good_responding	M1c	1351	1	NA	Ipilimumab/Tremelimumab	NA	NA
Melanoma	pt4091	321	10.1056/NEJMoa1406498	NA	NA	73	0	65	Female	Good_responding	M1a	256	0	NA	Ipilimumab/Tremelimumab	NA	NA
Melanoma	pt4092	322	10.1056/NEJMoa1406498	NA	NA	74.2333	0	57	Female	Good_responding	M1a	1051	1	NA	Ipilimumab/Tremelimumab	NA	NA
Melanoma	pt0346	323	10.1056/NEJMoa1406498	NA	NA	35.3	1	43	Female	Good_responding	M1b	523	0	NA	Ipilimumab/Tremelimumab	NA	NA
Melanoma	pt1494	324	10.1056/NEJMoa1406498	NA	NA	24.3333	0	70	Male	Good_responding	M1c	844	1	NA	Ipilimumab/Tremelimumab	NA	NA
Melanoma	pt2051	325	10.1056/NEJMoa1406498	NA	NA	9.73333	1	61	Female	Nonresponding	M1c	37	0	NA	Ipilimumab/Tremelimumab	NA	NA
Melanoma	pt2056	326	10.1056/NEJMoa1406498	NA	NA	47.4667	0	39	Female	Good_responding	M1b	111	0	NA	Ipilimumab/Tremelimumab	NA	NA
Melanoma	pt5038	327	10.1056/NEJMoa1406498	NA	NA	14.6	1	55	Male	Nonresponding	M1c	240	0	NA	Ipilimumab/Tremelimumab	NA	NA
Melanoma	pt5118	328	10.1056/NEJMoa1406498	NA	NA	32.8667	1	55	Female	Nonresponding	M1c	37	0	NA	Ipilimumab/Tremelimumab	NA	NA
Melanoma	pt5934	329	10.1056/NEJMoa1406498	NA	NA	19.4667	1	52	Male	Nonresponding	M1c	110	0	NA	Ipilimumab/Tremelimumab	NA	NA
Melanoma	pt6336	330	10.1056/NEJMoa1406498	NA	NA	83.9667	0	53	Male	Good_responding	M1c	248	0	NA	Ipilimumab/Tremelimumab	NA	NA
Melanoma	pt6494	331	10.1056/NEJMoa1406498	NA	NA	8.53333	1	63	Female	Nonresponding	M1c	513	0	NA	Ipilimumab/Tremelimumab	NA	NA
Melanoma	pt7357	332	10.1056/NEJMoa1406498	NA	NA	24.3333	1	50	Female	Nonresponding	M1c	1008	1	NA	Ipilimumab/Tremelimumab	NA	NA
Lung	1	1	10.1016/j.ccell.2018.03.018	1.4127	2	NA	NA	70	Female	Nonresponding	NA	60	0	Weak	nivolumab and ipilimumab	former	non-squamous
Lung	2	2	10.1016/j.ccell.2018.03.018	6.8008	2	NA	NA	72	Male	Good_responding	NA	210	0	Strong	nivolumab and ipilimumab	former	Squam
Lung	3	3	10.1016/j.ccell.2018.03.018	1.4784	1	NA	NA	61	Female	Nonresponding	NA	12	0	Strong	nivolumab and ipilimumab	never	non-squamous
Lung	4	4	10.1016/j.ccell.2018.03.018	3.7782	2	NA	NA	64	Male	Nonresponding	NA	111	0	Weak	nivolumab and ipilimumab	current	Squam
Lung	5	5	10.1016/j.ccell.2018.03.018	7.5565	2	NA	NA	57	Male	Nonresponding	NA	135	1	Negative	nivolumab and ipilimumab	never	non-squamous
Lung	6	6	10.1016/j.ccell.2018.03.018	3.7125	2	NA	NA	67	Female	Nonresponding	NA	50	1	Negative	nivolumab and ipilimumab	former	non-squamous
Lung	7	7	10.1016/j.ccell.2018.03.018	38.6037	1	NA	NA	56	Male	Good_responding	NA	232	0	Weak	nivolumab and ipilimumab	former	Squam
Lung	8	8	10.1016/j.ccell.2018.03.018	2.9897	2	NA	NA	58	Male	Nonresponding	NA	162	0	Strong	nivolumab and ipilimumab	former	non-squamous
Lung	9	9	10.1016/j.ccell.2018.03.018	7.7536	2	NA	NA	68	Female	Nonresponding	NA	82	0	Weak	nivolumab and ipilimumab	former	non-squamous
Lung	10	10	10.1016/j.ccell.2018.03.018	5.4209	2	NA	NA	72	Male	Nonresponding	NA	239	1	Weak	nivolumab and ipilimumab	former	Squam
Lung	11	11	10.1016/j.ccell.2018.03.018	7.8193	2	NA	NA	58	Female	Nonresponding	NA	31	0	Negative	nivolumab and ipilimumab	never	non-squamous
Lung	12	12	10.1016/j.ccell.2018.03.018	26.152	1	NA	NA	82	Male	Good_responding	NA	212	1	Weak	nivolumab and ipilimumab	former	non-squamous
Lung	13	13	10.1016/j.ccell.2018.03.018	23.9507	2	NA	NA	76	Male	Nonresponding	NA	54	1	unknown	nivolumab and ipilimumab	never	non-squamous
Lung	14	14	10.1016/j.ccell.2018.03.018	1.6756	2	NA	NA	43	Female	Nonresponding	NA	38	1	Weak	nivolumab and ipilimumab	former	non-squamous
Lung	15	15	10.1016/j.ccell.2018.03.018	0.0329	1	NA	NA	53	Female	Nonresponding	NA	219	1	Negative	nivolumab and ipilimumab	current	non-squamous
Lung	16	16	10.1016/j.ccell.2018.03.018	3.6468	2	NA	NA	67	Male	Nonresponding	NA	19	0	Negative	nivolumab and ipilimumab	never	non-squamous
Lung	17	17	10.1016/j.ccell.2018.03.018	12.0903	2	NA	NA	68	Female	Nonresponding	NA	7	0	Strong	nivolumab and ipilimumab	never	non-squamous
Lung	18	18	10.1016/j.ccell.2018.03.018	29.7331	1	NA	NA	69	Female	Good_responding	NA	727	1	Weak	nivolumab and ipilimumab	former	non-squamous
Lung	19	19	10.1016/j.ccell.2018.03.018	28.7803	1	NA	NA	59	Male	Good_responding	NA	711	1	Weak	nivolumab and ipilimumab	former	non-squamous
Lung	20	20	10.1016/j.ccell.2018.03.018	1.4456	2	NA	NA	54	Male	Nonresponding	NA	146	1	Weak	nivolumab and ipilimumab	current	non-squamous
Lung	21	21	10.1016/j.ccell.2018.03.018	21.5852	1	NA	NA	74	Female	Good_responding	NA	274	1	Weak	nivolumab and ipilimumab	former	non-squamous
Lung	22	22	10.1016/j.ccell.2018.03.018	2.4969	2	NA	NA	72	Male	Nonresponding	NA	124	0	Negative	nivolumab and ipilimumab	former	non-squamous
Lung	23	23	10.1016/j.ccell.2018.03.018	7.9836	2	NA	NA	75	Female	Good_responding	NA	195	1	Weak	nivolumab and ipilimumab	former	non-squamous
Lung	24	24	10.1016/j.ccell.2018.03.018	2.2669	2	NA	NA	85	Female	Nonresponding	NA	41	0	Negative	nivolumab and ipilimumab	former	non-squamous
Lung	25	25	10.1016/j.ccell.2018.03.018	22.1437	2	NA	NA	65	Male	Nonresponding	NA	321	1	Weak	nivolumab and ipilimumab	former	non-squamous
Lung	26	26	10.1016/j.ccell.2018.03.018	23	1	NA	NA	60	Female	Good_responding	NA	1200	1	Weak	nivolumab and ipilimumab	current	non-squamous
Lung	27	27	10.1016/j.ccell.2018.03.018	4.1068	2	NA	NA	55	Male	Nonresponding	NA	150	1	unknown	nivolumab and ipilimumab	current	non-squamous
Lung	28	28	10.1016/j.ccell.2018.03.018	17.0513	2	NA	NA	77	Female	Nonresponding	NA	160	1	Strong	nivolumab and ipilimumab	former	non-squamous
Lung	29	29	10.1016/j.ccell.2018.03.018	2.5955	2	NA	NA	50	Female	Nonresponding	NA	406	1	Negative	nivolumab and ipilimumab	current	non-squamous
Lung	30	30	10.1016/j.ccell.2018.03.018	21.191	1	NA	NA	75	Male	Good_responding	NA	182	1	Weak	nivolumab and ipilimumab	former	Squam
Lung	31	31	10.1016/j.ccell.2018.03.018	2.3326	2	NA	NA	67	Female	Nonresponding	NA	158	0	Weak	nivolumab and ipilimumab	current	non-squamous
Lung	32	32	10.1016/j.ccell.2018.03.018	18.9897	1	NA	NA	50	Female	Good_responding	NA	363	1	Strong	nivolumab and ipilimumab	former	non-squamous
Lung	33	33	10.1016/j.ccell.2018.03.018	21.6181	1	NA	NA	74	Male	Good_responding	NA	309	1	Negative	nivolumab and ipilimumab	former	Squam
Lung	34	34	10.1016/j.ccell.2018.03.018	22.34	1	NA	NA	76	Male	Good_responding	NA	33	0	Strong	nivolumab and ipilimumab	former	non-squamous
Lung	35	35	10.1016/j.ccell.2018.03.018	2.3326	2	NA	NA	66	Female	Nonresponding	NA	77	0	unknown	nivolumab and ipilimumab	former	non-squamous
Lung	36	36	10.1016/j.ccell.2018.03.018	13.3388	2	NA	NA	62	Female	Nonresponding	NA	89	0	Negative	nivolumab and ipilimumab	former	non-squamous
Lung	37	37	10.1016/j.ccell.2018.03.018	19.0226	1	NA	NA	57	Female	Good_responding	NA	184	1	Strong	nivolumab and ipilimumab	former	non-squamous
Lung	38	38	10.1016/j.ccell.2018.03.018	7.8193	2	NA	NA	66	Male	Good_responding	NA	138	1	unknown	nivolumab and ipilimumab	former	non-squamous
Lung	39	39	10.1016/j.ccell.2018.03.018	0.03	1	NA	NA	68	Female	Nonresponding	NA	8	0	Weak	nivolumab and ipilimumab	never	non-squamous
Lung	40	40	10.1016/j.ccell.2018.03.018	8.115	2	NA	NA	73	Male	Good_responding	NA	272	1	Weak	nivolumab and ipilimumab	former	non-squamous
Lung	41	41	10.1016/j.ccell.2018.03.018	13.5359	1	NA	NA	53	Male	Good_responding	NA	840	1	Negative	nivolumab and ipilimumab	former	non-squamous
Lung	42	42	10.1016/j.ccell.2018.03.018	3.9425	2	NA	NA	59	Male	Nonresponding	NA	18	0	Weak	nivolumab and ipilimumab	former	non-squamous
Lung	43	43	10.1016/j.ccell.2018.03.018	5.0924	2	NA	NA	58	Female	Nonresponding	NA	261	1	Negative	nivolumab and ipilimumab	former	non-squamous
Lung	44	44	10.1016/j.ccell.2018.03.018	0.3285	2	NA	NA	63	Male	Nonresponding	NA	78	1	Weak	nivolumab and ipilimumab	former	Squam
Lung	45	45	10.1016/j.ccell.2018.03.018	2.2341	2	NA	NA	56	Male	Nonresponding	NA	99	1	Weak	nivolumab and ipilimumab	never	Squam
Lung	46	46	10.1016/j.ccell.2018.03.018	3.3183	2	NA	NA	69	Male	Nonresponding	NA	312	1	Strong	nivolumab and ipilimumab	former	Squam
Lung	47	47	10.1016/j.ccell.2018.03.018	2.1027	2	NA	NA	66	Male	Nonresponding	NA	556	1	Weak	nivolumab and ipilimumab	former	Squam
Lung	48	48	10.1016/j.ccell.2018.03.018	2.2998	1	NA	NA	51	Male	Nonresponding	NA	107	1	Negative	nivolumab and ipilimumab	never	Squam
Lung	49	49	10.1016/j.ccell.2018.03.018	11.6632	2	NA	NA	55	Female	Nonresponding	NA	65	1	Negative	nivolumab and ipilimumab	never	non-squamous
Lung	50	50	10.1016/j.ccell.2018.03.018	10.6119	2	NA	NA	63	Male	Nonresponding	NA	135	1	Negative	nivolumab and ipilimumab	former	Squam
Lung	51	51	10.1016/j.ccell.2018.03.018	29.9302	1	NA	NA	56	Female	Good_responding	NA	1175	1	Negative	nivolumab and ipilimumab	former	non-squamous
Lung	52	52	10.1016/j.ccell.2018.03.018	30.3244	1	NA	NA	67	Male	Good_responding	NA	51	1	Negative	nivolumab and ipilimumab	former	non-squamous
Lung	53	53	10.1016/j.ccell.2018.03.018	1.3799	2	NA	NA	46	Female	Nonresponding	NA	209	1	Weak	nivolumab and ipilimumab	former	non-squamous
Lung	54	54	10.1016/j.ccell.2018.03.018	5.1581	2	NA	NA	42	Female	Nonresponding	NA	358	1	Negative	nivolumab and ipilimumab	current	non-squamous
Lung	55	55	10.1016/j.ccell.2018.03.018	2.1027	2	NA	NA	71	Male	Nonresponding	NA	188	0	Negative	nivolumab and ipilimumab	former	non-squamous
Lung	56	56	10.1016/j.ccell.2018.03.018	6.5051	2	NA	NA	63	Female	Nonresponding	NA	163	1	Negative	nivolumab and ipilimumab	former	non-squamous
Lung	57	57	10.1016/j.ccell.2018.03.018	2.037	2	NA	NA	61	Female	Nonresponding	NA	114	1	Negative	nivolumab and ipilimumab	former	non-squamous
Lung	58	58	10.1016/j.ccell.2018.03.018	1.8727	2	NA	NA	56	Female	Nonresponding	NA	122	0	Weak	nivolumab and ipilimumab	never	non-squamous
Lung	59	59	10.1016/j.ccell.2018.03.018	2.3326	2	NA	NA	56	Female	Nonresponding	NA	49	0	Weak	nivolumab and ipilimumab	never	non-squamous
Lung	60	60	10.1016/j.ccell.2018.03.018	24.3121	1	NA	NA	73	Female	Good_responding	NA	1358	1	Weak	nivolumab and ipilimumab	former	non-squamous
Lung	61	61	10.1016/j.ccell.2018.03.018	1.7084	2	NA	NA	72	Male	Nonresponding	NA	501	1	Negative	nivolumab and ipilimumab	former	non-squamous
Lung	62	62	10.1016/j.ccell.2018.03.018	22.9979	2	NA	NA	87	Male	Good_responding	NA	1336	1	Weak	nivolumab and ipilimumab	never	non-squamous
Lung	63	63	10.1016/j.ccell.2018.03.018	21.8809	1	NA	NA	75	Male	Good_responding	NA	11	0	Strong	nivolumab and ipilimumab	former	Squam
Lung	64	64	10.1016/j.ccell.2018.03.018	20.0411	1	NA	NA	74	Female	Good_responding	NA	26	0	Weak	nivolumab and ipilimumab	current	non-squamous
Lung	65	65	10.1016/j.ccell.2018.03.018	4.7639	1	NA	NA	69	Female	Nonresponding	NA	46	0	Negative	nivolumab and ipilimumab	never	non-squamous
Lung	66	66	10.1016/j.ccell.2018.03.018	0.0329	1	NA	NA	76	Male	Nonresponding	NA	192	1	Negative	nivolumab and ipilimumab	former	Squam
Lung	67	67	10.1016/j.ccell.2018.03.018	2.5298	2	NA	NA	71	Female	Nonresponding	NA	34	0	Weak	nivolumab and ipilimumab	former	Squam
Lung	68	68	10.1016/j.ccell.2018.03.018	7.9507	2	NA	NA	61	Male	Nonresponding	NA	459	1	Weak	nivolumab and ipilimumab	former	non-squamous
Lung	69	69	10.1016/j.ccell.2018.03.018	2.6283	2	NA	NA	67	Female	Nonresponding	NA	47	1	Weak	nivolumab and ipilimumab	former	non-squamous
Lung	70	70	10.1016/j.ccell.2018.03.018	1.2813	2	NA	NA	83	Male	Nonresponding	NA	261	1	unknown	nivolumab and ipilimumab	former	Squam
Lung	71	71	10.1016/j.ccell.2018.03.018	3.5154	2	NA	NA	71	Female	Nonresponding	NA	14	0	Weak	nivolumab and ipilimumab	former	non-squamous
Lung	72	72	10.1016/j.ccell.2018.03.018	2.2998	2	NA	NA	47	Male	Nonresponding	NA	19	0	Weak	nivolumab and ipilimumab	never	non-squamous
Lung	73	73	10.1016/j.ccell.2018.03.018	16.46	1	NA	NA	57	Female	Good_responding	NA	1097	1	Weak	nivolumab and ipilimumab	former	non-squamous
Lung	74	74	10.1016/j.ccell.2018.03.018	7.9836	2	NA	NA	42	Male	Nonresponding	NA	625	1	Weak	nivolumab and ipilimumab	former	non-squamous
Lung	75	75	10.1016/j.ccell.2018.03.018	14.883	1	NA	NA	51	Female	Good_responding	NA	307	1	Negative	nivolumab and ipilimumab	former	non-squamous
Lung	AL4602	76	10.1126/science.aaa1348	8.4	1	NA	NA	59	Male	Nonresponding	NA	244	0	Strong	pembrolizumab	former	non-squamous
Lung	AU5884	77	10.1126/science.aaa1348	1.8	2	NA	NA	64	Male	Nonresponding	NA	34	0	Weak	pembrolizumab	former	non-squamous
Lung	BL3403	78	10.1126/science.aaa1348	6.5	2	NA	NA	73	Female	Nonresponding	NA	148	0	Weak	pembrolizumab	former	non-squamous
Lung	CA9903	79	10.1126/science.aaa1348	14.5	2	NA	NA	57	Male	Good_responding	NA	324	0	Strong	pembrolizumab	former	non-squamous
Lung	CGLU116T1	80	10.1158/2159-8290.CD-16-0828	11.9	2	NA	NA	49	Male	Good_responding	NA	129	0	Negative	nivolumab and ipilimumab	former	Squam
Lung	CGLU117T1	81	10.1158/2159-8290.CD-16-0828	6.1	2	NA	NA	64	Female	Nonresponding	NA	302	0	Strong	nivolumab	current	non-squamous
Lung	CGLU127T1	82	10.1158/2159-8290.CD-16-0828	5.96667	2	NA	NA	64	Male	Good_responding	NA	344	0	Weak	nivolumab	former	non-squamous
Lung	CGLU161T1	83	10.1158/2159-8290.CD-16-0828	8	2	NA	NA	64	Male	Good_responding	NA	127	0	unknown	nivolumab and ipilimumab	former	non-squamous
Lung	CU9061	84	10.1126/science.aaa1348	3.96667	1	NA	NA	57	Male	Nonresponding	NA	368	0	Weak	pembrolizumab	former	Squam
Lung	DI6359	85	10.1126/science.aaa1348	9.8	1	NA	NA	61	Female	Good_responding	NA	228	0	Strong	pembrolizumab	current	non-squamous
Lung	DM123062	86	10.1126/science.aaa1348	1.9	2	NA	NA	50	Male	Nonresponding	NA	134	0	Weak	pembrolizumab	never	non-squamous
Lung	FR9547	87	10.1126/science.aaa1348	4.2	1	NA	NA	65	Female	Good_responding	NA	290	0	Strong	pembrolizumab	current	non-squamous
Lung	GR0134	88	10.1126/science.aaa1348	8.3	2	NA	NA	80	Male	Good_responding	NA	56	0	Negative	pembrolizumab	former	non-squamous
Lung	GR4788	89	10.1126/science.aaa1348	1.86667	2	NA	NA	59	Male	Nonresponding	NA	170	0	Negative	pembrolizumab	current	Squam
Lung	HE3202	90	10.1126/science.aaa1348	14.6667	1	NA	NA	63	Female	Good_responding	NA	746	1	Strong	pembrolizumab	former	non-squamous
Lung	JB112852	91	10.1126/science.aaa1348	3.26667	2	NA	NA	60	Male	Nonresponding	NA	190	0	Negative	pembrolizumab	never	non-squamous
Lung	KA3947	92	10.1126/science.aaa1348	8.13333	2	NA	NA	64	Female	Nonresponding	NA	302	0	Strong	pembrolizumab	former	non-squamous
Lung	LO3793	93	10.1126/science.aaa1348	3.5	2	NA	NA	62	Female	Nonresponding	NA	109	0	Weak	pembrolizumab	former	non-squamous
Lung	LO5004	94	10.1126/science.aaa1348	6.3	2	NA	NA	56	Female	Nonresponding	NA	79	0	Weak	pembrolizumab	former	non-squamous
Lung	M4945	95	10.1126/science.aaa1348	14.6	1	NA	NA	66	Male	Good_responding	NA	427	0	unknown	pembrolizumab	former	non-squamous
Lung	MA7027	96	10.1126/science.aaa1348	1.8	2	NA	NA	56	Male	Nonresponding	NA	292	0	Weak	pembrolizumab	former	non-squamous
Lung	NI9507	97	10.1126/science.aaa1348	1.86667	2	NA	NA	41	Female	Nonresponding	NA	35	0	Weak	pembrolizumab	current	non-squamous
Lung	R7495_2	98	10.1126/science.aaa1348	1.36667	2	NA	NA	63	Male	Nonresponding	NA	122	0	Weak	pembrolizumab	former	non-squamous
Lung	RH090935	99	10.1126/science.aaa1348	10.4333	1	NA	NA	78	Female	Good_responding	NA	201	0	Strong	pembrolizumab	former	non-squamous
Lung	RI1933	100	10.1126/science.aaa1348	16.6	1	NA	NA	60	Female	Good_responding	NA	473	0	Strong	pembrolizumab	former	non-squamous
Lung	RO3338	101	10.1126/science.aaa1348	2.13333	2	NA	NA	71	Male	Nonresponding	NA	106	0	Weak	pembrolizumab	former	non-squamous
Lung	SA9755	102	10.1126/science.aaa1348	8.36667	1	NA	NA	63	Female	Good_responding	NA	1192	1	Weak	pembrolizumab	former	non-squamous
Lung	SB010944	103	10.1126/science.aaa1348	27.3	1	NA	NA	68	Male	Good_responding	NA	198	0	unknown	pembrolizumab	never	Squam
Lung	SC0899	104	10.1126/science.aaa1348	12.5667	1	NA	NA	64	Female	Good_responding	NA	296	0	Weak	pembrolizumab	current	non-squamous
Lung	SC6470	105	10.1126/science.aaa1348	8.33333	2	NA	NA	59	Male	Nonresponding	NA	185	0	Weak	pembrolizumab	current	non-squamous
Lung	SR070761	106	10.1126/science.aaa1348	3.43333	2	NA	NA	51	Female	Nonresponding	NA	184	0	Negative	pembrolizumab	former	Squam
Lung	TU0428	107	10.1126/science.aaa1348	2.06667	2	NA	NA	66	Male	Nonresponding	NA	626	1	Negative	pembrolizumab	current	non-squamous
Lung	VA1330	108	10.1126/science.aaa1348	4.13333	2	NA	NA	71	Female	Nonresponding	NA	22	0	unknown	pembrolizumab	former	non-squamous
Lung	VA7859	109	10.1126/science.aaa1348	6.26667	2	NA	NA	57	Female	Nonresponding	NA	11	0	unknown	pembrolizumab	former	non-squamous
Lung	WA7899	110	10.1126/science.aaa1348	1.9	2	NA	NA	49	Male	Nonresponding	NA	127	0	Strong	pembrolizumab	never	non-squamous
Lung	Y2087	111	10.1126/science.aaa1348	8.33333	2	NA	NA	68	Female	Nonresponding	NA	507	1	Weak	pembrolizumab	never	non-squamous
Lung	ZA6505	112	10.1126/science.aaa1348	1.93333	2	NA	NA	76	Female	Nonresponding	NA	378	0	Negative	pembrolizumab	never	non-squamous
Lung	ZA6965	113	10.1126/science.aaa1348	4.43333	1	NA	NA	57	Female	Good_responding	NA	223	0	Strong	pembrolizumab	former	non-squamous

## Sheet: Supplementary Table S3
Supplementary Table S3. Mutational signatures and activities in melanoma patients
cancer_type	sample_id	doi	Sig1.act	Sig3.act	Sig11.act	Sig26.act	Sig7.act	Sig18.act	Sig1	Sig3	Sig11	Sig26	Sig7	Sig18
Melanoma	1	10.1016/j.cell.2016.02.065	2.33138e-30	2.52304	36.6028	10.4344	1542.62	10.8222	0	0	0	0	1	0
Melanoma	2	10.1016/j.cell.2016.02.065	8.25645e-77	56.8796	20.6331	1.07799e-12	1753.79	1.87744945419674e-321	0	0	0	0	1	0
Melanoma	3	10.1016/j.cell.2016.02.065	1.04688	17.2465	61.9427	9.93268	1022.26	2.32210853545386e-322	0	0	0	0	1	0
Melanoma	4	10.1016/j.cell.2016.02.065	5.71139886592481e-321	106.856	58.0086	25.5714	3464.18	9.28843414181544e-322	0	1	0	0	1	0
Melanoma	5	10.1016/j.cell.2016.02.065	6.3636	22.8732	23.0492	8.20148972096469e-322	246.239	4.40115	0	0	0	0	1	0
Melanoma	6	10.1016/j.cell.2016.02.065	0.294732	2.70817e-261	1.06989e-243	6.8961	191.907	2.32210853545386e-322	0	0	0	0	1	0
Melanoma	7	10.1016/j.cell.2016.02.065	21.2452	37.7393	6.94596	3.95506	1085.53	6.54225	0	0	0	0	1	0
Melanoma	8	10.1016/j.cell.2016.02.065	4.73902e-33	17.0232	434.823	58.4426	266.627	3.27497	0	0	1	0	1	0
Melanoma	9	10.1016/j.cell.2016.02.065	3.55727265005698e-322	20.4386	14.8039	2.71736105212686e-322	428.338	3.72337e-138	0	0	0	0	1	0
Melanoma	10	10.1016/j.cell.2016.02.065	1.62579	24.334	1.23803e-35	9.59906	176.153	5.75866	0	0	0	0	1	0
Melanoma	11	10.1016/j.cell.2016.02.065	1.00403	34.9018	4.99154e-131	0.581556	203.532	5.86813	0	0	0	0	1	0
Melanoma	12	10.1016/j.cell.2016.02.065	2.75651	16.9892	8.66966	2.71736105212686e-322	16.8545	2.32210853545386e-322	0	1	0	0	1	0
Melanoma	13	10.1016/j.cell.2016.02.065	1.4278497164812e-321	10.8485	27.805	1.07074e-114	381.175	2.32210853545386e-322	0	0	0	0	1	0
Melanoma	14	10.1016/j.cell.2016.02.065	3.57703527589062e-321	28.3828	43.7224	3.88516	1347.17	3.70473	0	0	0	0	1	0
Melanoma	15	10.1016/j.cell.2016.02.065	0.998268	10.021	31.2839	5.48412866883784e-322	455.391	0.861073	0	0	0	0	1	0
Melanoma	16	10.1016/j.cell.2016.02.065	2.99995	21.9404	1.90005	3.05543	478.266	2.1905e-94	0	0	0	0	1	0
Melanoma	17	10.1016/j.cell.2016.02.065	2.95868	60.2026	12.1144	4.09407	742.077	2.32210853545386e-322	0	0	0	0	1	0
Melanoma	18	10.1016/j.cell.2016.02.065	10.2579	7.54495	1.07033	0.426117	266.526	3.56582	0	0	0	0	1	0
Melanoma	19	10.1016/j.cell.2016.02.065	1.4278497164812e-321	17.705	4.08127	11.7193	567.808	1.10764	0	0	0	0	1	0
Melanoma	20	10.1016/j.cell.2016.02.065	1.0721224514755e-321	50.6309	29.2339	5.48412866883784e-322	440.291	3.95652	0	0	0	0	1	0
Melanoma	21	10.1016/j.cell.2016.02.065	7.68882	15.0483	15.9314	0	194.065	9.38724727098368e-322	0	0	0	0	1	0
Melanoma	22	10.1016/j.cell.2016.02.065	0	6.89852	2.60866661004178e-321	2.47307	57.1283	2.32210853545386e-322	0	0	0	0	1	0
Melanoma	23	10.1016/j.cell.2016.02.065	3.53708	10.81	11.6677	7.17998	195.1	0.182053	0	0	0	0	1	0
Melanoma	24	10.1016/j.cell.2016.02.065	3.02423	28.0876	21.9102	5.48412866883784e-322	310.024	5.65516	0	0	0	0	1	0
Melanoma	25	10.1016/j.cell.2016.02.065	4.54394	37.3292	7.6514	2.27146	34.928	14.9578	0	1	0	0	1	0
Melanoma	26	10.1016/j.cell.2016.02.065	7.01201	50.4779	2.26815e-200	1.91697470586404e-321	1004.05	2.71927e-05	0	0	0	0	1	0
Melanoma	27	10.1016/j.cell.2016.02.065	4.44593	99.0547	24.555	1.09682573376757e-321	2098.21	9.38724727098368e-322	0	0	0	0	1	0
Melanoma	28	10.1016/j.cell.2016.02.065	5.93174	59.4901	19.4742	3.34588	356.197	2.25725	0	0	0	0	1	0
Melanoma	29	10.1016/j.cell.2016.02.065	52.2809	81.0231	22.8758	5.48412866883784e-322	3.0453e-165	55.4114	0	1	0	0	0	1
Melanoma	30	10.1016/j.cell.2016.02.065	1.78851763794531e-321	61.244	21.525	2.42539	456.893	8.89234e-05	0	0	0	0	1	0
Melanoma	31	10.1016/j.cell.2016.02.065	11.4876	2.63238	24.456	5.89277	524.883	4.00016	0	0	0	0	1	0
Melanoma	32	10.1016/j.cell.2016.02.065	7.16395186469807e-322	19.5049	3.62617e-71	2.71736105212686e-322	230.55	5.63931e-121	0	0	0	0	1	0
Melanoma	33	10.1016/j.cell.2016.02.065	12.92	18.1755	94.1406	8.55511	490.49	2.02303	0	0	0	0	1	0
Melanoma	34	10.1016/j.cell.2016.02.065	21.4389	8.41876	5.80128	23.2928	4.52691	5.59314	1	0	0	1	0	0
Melanoma	35	10.1016/j.cell.2016.02.065	1.0721224514755e-321	48.6856	10.682	3.1685	235.097	1.98637	0	0	0	0	1	0
Melanoma	36	10.1016/j.cell.2016.02.065	1.5971	4.64421707090772e-322	8.69555536680594e-322	0	67.1588	0.948248	0	0	0	0	1	0
Melanoma	37	10.1016/j.cell.2016.02.065	1.09648	10.3498	13.1234	2.4577	510.707	6.97	0	0	0	0	1	0
Melanoma	38	10.1016/j.cell.2016.02.065	0.656	1.85768682836309e-321	12.126	0	56.6331	7.50645	0	0	0	0	1	0
Melanoma	39	10.1126/scitranslmed.aah3560	39.5305	7.56316	27.7932	5.48412866883784e-322	273.495	6.08553	0	0	0	0	1	0
Melanoma	40	10.1126/scitranslmed.aah3560	317.804	58.7392	328.647	1.64029794419294e-321	506.286	35.5837	1	0	1	0	1	0
Melanoma	41	10.1126/scitranslmed.aah3560	158.399	2.32210853545386e-321	241.514	572.034	184.328	1.86377e-210	1	0	1	1	1	0
Melanoma	42	10.1126/scitranslmed.aah3560	266.159	21.9218	269.613	421.506	212.016	57.8144	1	0	1	1	1	0
Melanoma	43	10.1126/scitranslmed.aah3560	14.6309	27.1405	15.7745	2.36246	17.0452	7.34696	0	1	0	0	0	0
Melanoma	44	10.1126/scitranslmed.aah3560	10.4769	22.9224	12.2543	5.8504	17.0627	9.54971	0	1	0	0	0	0
Melanoma	45	10.1126/scitranslmed.aah3560	201.57	162.859	59.7218	60.115	370.244	15.031	1	1	0	0	1	0
Melanoma	46	10.1126/scitranslmed.aah3560	11.9119	24.4061	33.1111	5.59343	54.8471	14.3708	0	0	0	0	1	0
Melanoma	47	10.1126/scitranslmed.aah3560	15.6873	54.3762	140.849	22.9261	3574.88	4.34448e-212	0	0	1	0	1	0
Melanoma	48	10.1126/scitranslmed.aah3560	25.3919	59.7267	123.293	27.9741	3504.54	2.54075e-262	0	0	1	0	1	0
Melanoma	49	10.1126/scitranslmed.aah3560	26.3003	23.3914	3.00028e-28	0.532859	907.761	8.54291	0	0	0	0	1	0
Melanoma	50	10.1126/scitranslmed.aah3560	133.17	4.64421707090772e-322	54.6486	2.71736105212686e-322	1.44433e-172	499.483	1	0	0	0	0	1
Melanoma	51	10.1126/scitranslmed.aah3560	19.4167	18.8944	24.9231	5.58801	7.88034705116788e-321	1.04163e-143	1	1	1	0	0	0
Melanoma	52	10.1126/scitranslmed.aah3560	32.5165	18.4608	20.9226	0.617824	12.8287	15.5104	1	0	0	0	0	0
Melanoma	53	10.1126/scitranslmed.aah3560	2.79864e-92	118.977	25.5641	5.93381	1488.92	4.34621e-224	0	1	0	0	1	0
Melanoma	54	10.1126/scitranslmed.aah3560	53.745	11.9278	53.8528	1.24847e-299	276.704	1.68798	0	0	0	0	1	0
Melanoma	55	10.1126/scitranslmed.aah3560	32.6146	28.3156	28.815	5.26373	269.162	6.54073	0	0	0	0	1	0
Melanoma	56	10.1126/scitranslmed.aah3560	41.7632	1.53841	43.446	5.32842	1720.44	180.299	0	0	0	0	1	1
Melanoma	57	10.1126/scitranslmed.aah3560	34.1336	35.827	75.284	8.26005	1711.2	16.58	0	0	0	0	1	0
Melanoma	58	10.1126/scitranslmed.aah3560	42.2982	10.1693	81.3374	28.9404	684.522	32.4639	0	0	0	0	1	0
Melanoma	59	10.1126/scitranslmed.aah3560	36.3467	28.3408	113.937	16.6527	667.114	43.6165	0	0	1	0	1	0
Melanoma	60	10.1126/scitranslmed.aah3560	7.67923	31.0732	55.0116	19.9482	319.231	21.6719	0	0	0	0	1	0
Melanoma	61	10.1126/scitranslmed.aah3560	19.6512	2.89359	32.5851	5.2546	243.685	12.3681	0	0	0	0	1	0
Melanoma	62	10.1126/scitranslmed.aah3560	468.017	1.85768682836309e-321	172.667	1.09682573376757e-321	580.929	4.64421707090772e-322	1	0	1	0	1	0
Melanoma	63	10.1126/scitranslmed.aah3560	58.749	25.4858	11.0259	2.71736105212686e-322	0.0701444	4.44428	1	1	0	0	0	0
Melanoma	64	10.1126/scitranslmed.aah3560	14.6655	3.60728e-179	0.672493	3.67211	300.467	0	0	0	0	0	1	0
Melanoma	65	10.1126/scitranslmed.aah3560	27.1053	4.64421707090772e-322	23.1833	8.20148972096469e-322	848.049	2.46948	0	0	0	0	1	0
Melanoma	66	10.1126/scitranslmed.aah3560	490.334	2.94535e-69	378.615	1.9139e-268	3854.49	5.61258573675656e-321	1	0	1	0	1	0
Melanoma	67	10.1126/scitranslmed.aah3560	7.39411	44.7763	10.0863	15.279	5.42045	8.09309	0	1	0	0	0	0
Melanoma	68	10.1126/scitranslmed.aah3560	28.8012	23.1712	18.9959	1.25947	384.439	13.7864	0	0	0	0	1	0
Melanoma	69	10.1126/scitranslmed.aah3560	31.2192	31.7822	25.1987	2.15331	83.6607	5.91785e-267	0	0	0	0	1	0
Melanoma	70	10.1126/scitranslmed.aah3560	37.5757	23.2585	38.7405	2.10742e-24	74.292	12.7204	0	0	0	0	1	0
Melanoma	71	10.1126/scitranslmed.aah3560	47.7242	96.9283	34.7509	11.042	17.9578	19.0307	0	1	0	0	0	0
Melanoma	72	10.1126/scitranslmed.aah3560	16.8007	23.4797	4.87478	18.0692	227.97	13.8114	0	0	0	0	1	0
Melanoma	73	10.1126/scitranslmed.aah3560	219.481	161.853	62.491	60.1508	2.3674e-173	1.5878e-103	1	1	0	0	0	0
Melanoma	74	10.1126/scitranslmed.aah3560	6.89536	48.4451	18.1985	1.96275	673.333	2.32210853545386e-322	0	0	0	0	1	0
Melanoma	75	10.1126/scitranslmed.aah3560	7.4899	18.9053	133.16	5.47424735592101e-321	2873.74	9.85325	0	0	1	0	1	0
Melanoma	76	10.1126/scitranslmed.aah3560	17.848	22.2613	13.7467	2.54981	312.973	21.7845	0	0	0	0	1	0
Melanoma	77	10.1126/scitranslmed.aah3560	16.2288	97.3346	83.9165	11.7497	1933.3	4.05815e-179	0	0	0	0	1	0
Melanoma	78	10.1126/scitranslmed.aah3560	42.5743	36.3493	27.3105	33.3154	38.2362	4.69362363549184e-322	0	0	0	0	0	0
Melanoma	79	10.1126/scitranslmed.aah3560	24.9449	1.14367e-183	217.69	2.19365146753513e-321	4802.53	72.6877	0	0	1	0	1	0
Melanoma	80	10.1126/scitranslmed.aah3560	22.9011	1.19168e-64	212.966	6.5809544026054e-321	4732.05	74.0372	0	0	1	0	1	0
Melanoma	81	10.1126/scitranslmed.aah3560	40.3042	50.7309	52.6752	6.00754	629.407	12.077	0	0	0	0	1	0
Melanoma	82	10.1126/scitranslmed.aah3560	9.4997	109.128	52.4961	29.0368	680.436	14.1806	0	1	0	0	1	0
Melanoma	83	10.1126/scitranslmed.aah3560	68.1868	31.2824	54.978	5.48412866883784e-322	591.666	2.87263	0	0	0	0	1	0
Melanoma	84	10.1126/scitranslmed.aah3560	29.5991	21.1223	64.6263	0.673361	583.29	0.0619307	0	0	0	0	1	0
Melanoma	85	10.1126/scitranslmed.aah3560	56.928	9.23278	28.386	11.5572	406.945	60.1886	0	0	0	0	1	0
Melanoma	86	10.1126/scitranslmed.aah3560	13.6559	3.516	12.2342	2.71736105212686e-322	56.7599	5.26755	0	0	0	0	1	0
Melanoma	87	10.1126/scitranslmed.aah3560	37.9968	20.2361	9.63183	3.42274	3.17486	4.23084	1	1	0	0	0	0
Melanoma	88	10.1126/scitranslmed.aah3560	5.1	0	11.3748	3.43634	1.97132192690657e-321	4.00268	0	0	1	0	0	0
Melanoma	89	10.1126/scitranslmed.aah3560	52.7299	23.2451	25.5075	5.95397e-40	10.0328	6.27527	1	0	0	0	0	0
Melanoma	90	10.1126/scitranslmed.aah3560	46.6229	31.0075	12.9968	8.20148972096469e-322	23.1989	7.93347	1	1	0	0	0	0
Melanoma	91	10.1126/scitranslmed.aah3560	45.9267	4.64421707090772e-322	9.64134	4.14113	7.70072	7.09097	1	0	0	0	0	0
Melanoma	92	10.1126/science.aad0095	5.97228	27.1561	28.388	3.22566e-08	239.449	4.77888	0	0	0	0	1	0
Melanoma	93	10.1126/science.aad0095	1.71409	11.4512	469.712	0.623161	59.0008	4.69362363549184e-322	0	0	1	0	0	0
Melanoma	94	10.1126/science.aad0095	1.19914	123.623	30.0056	53.666	254.026	3.31197	0	1	0	0	1	0
Melanoma	95	10.1126/science.aad0095	9.84022	6.59768	7.8048	4.45251	180.884	2.70658	0	0	0	0	1	0
Melanoma	96	10.1126/science.aad0095	4.73633	50.6676	31.1255	2.40289	118.361	4.79977	0	0	0	0	1	0
Melanoma	97	10.1126/science.aad0095	9.03003	18.2933	3.44958e-32	5.72376	380.878	7.0157321709457e-322	0	0	0	0	1	0
Melanoma	98	10.1126/science.aad0095	11.3694	36.5754	39.9723	5.49824	677.464	6.82305	0	0	0	0	1	0
Melanoma	99	10.1126/science.aad0095	13.2239	10.7269	1.35097	2.7479	17.7007	3.60898	1	0	0	0	1	0
Melanoma	100	10.1126/science.aad0095	7.16395186469807e-322	19.0583	6.43873e-213	5.2521	819.358	2.32210853545386e-322	0	0	0	0	1	0
Melanoma	101	10.1126/science.aad0095	7.63371	3.30667	8.69555536680594e-322	5.13823	15.9962	0	0	0	0	0	1	0
Melanoma	102	10.1126/science.aad0095	8.6222	16.2298	7.12569	2.71736105212686e-322	140.836	0	0	0	0	0	1	0
Melanoma	103	10.1126/science.aad0095	8.97867	2.4566	3.04349e-183	1.21925	1.02304	3.3288	1	0	0	0	0	0
Melanoma	104	10.1126/science.aad0095	9.53591	22.133	17.7653	12.9832	326.706	9.38724727098368e-322	0	0	0	0	1	0
Melanoma	105	10.1126/science.aad0095	1.85593	1.85768682836309e-321	126.929	3.28059588838588e-321	3151.91	1.19264e-81	0	0	1	0	1	0
Melanoma	106	10.1126/science.aad0095	5.73116149175846e-321	164.94	6.84803e-206	6.56119177677175e-321	9001.54	3.75489890839347e-321	0	1	0	0	1	0
Melanoma	107	10.1126/science.aad0095	4.3693e-75	73.5165	1.67683e-153	5.36942	373.915	2.32210853545386e-322	0	0	0	0	1	0
Melanoma	108	10.1126/science.aad0095	18.1509	22.4803	13.4702	3.42402e-51	35.6361	3.18391	0	0	0	0	1	0
Melanoma	109	10.1126/science.aad0095	11.2567	14.2839	56.2298	1.48411e-236	933.264	4.69362363549184e-322	0	0	0	0	1	0
Melanoma	110	10.1126/science.aad0095	2.14424490295101e-321	18.0469	2.54626	12.2826	131.754	1.42389	0	0	0	0	1	0
Melanoma	111	10.1126/science.aad0095	1.0721224514755e-321	81.1747	18.4126	6.03422	307.855	7.13327e-10	0	0	0	0	1	0
Melanoma	112	10.1126/science.aad0095	21.6323	11.011	11.8395	1.62578	2.72826	0.48588	1	0	0	0	0	0
Melanoma	113	10.1126/science.aad0095	0.880972	54.6699	24.9161	2.94997	695.661	6.01319	0	0	0	0	1	0
Melanoma	114	10.1126/science.aad0095	2.91715e-65	18.6767	30.0402	18.2985	500.855	2.68738	0	0	0	0	1	0
Melanoma	115	10.1126/science.aad0095	5.12022	91.4978	42.5326	5.48412866883784e-322	437.862	2.32210853545386e-322	0	0	0	0	1	0
Melanoma	116	10.1126/science.aad0095	5.60248	6.48681	12.5637	0.121	112.098	16.4934	0	0	0	0	1	0
Melanoma	117	10.1126/science.aad0095	11.381	26.5933	0.309299	1.51861	69.6216	2.32210853545386e-322	0	0	0	0	1	0
Melanoma	118	10.1126/science.aad0095	9.44748	10.6675	6.90255	5.85586	101.386	0.229213	0	0	0	0	1	0
Melanoma	119	10.1126/science.aad0095	1.30324e-231	21.2363	4.58275	2.71736105212686e-322	142.649	0.576867	0	0	0	0	1	0
Melanoma	120	10.1126/science.aad0095	14.3741	9.90032	11.4632	1.87553e-236	253.483	0.246768	0	0	0	0	1	0
Melanoma	121	10.1126/science.aad0095	10.248	25.8021	1.73911107336119e-321	2.8986	92.4044	2.32210853545386e-322	0	0	0	0	1	0
Melanoma	122	10.1126/science.aad0095	7.11454530011395e-322	3.71537365672617e-321	2724.27	2.19365146753513e-321	50.6121	7.38692	0	0	1	0	0	0
Melanoma	123	10.1126/science.aad0095	6.91165	62.1901	42.0143	47.1473	79.1491	40.4407	0	0	0	0	1	0
Melanoma	124	10.1126/science.aad0095	17.6781	11.4227	27.9847	5.00158	121.862	7.0157321709457e-322	0	0	0	0	1	0
Melanoma	125	10.1126/science.aad0095	4.2733e-170	55.5586	5991.56	212.246	741.963	3.75489890839347e-321	0	0	1	1	1	0
Melanoma	126	10.1126/science.aad0095	2.8556994329624e-321	4.64421707090772e-321	64.7318	2.52981	1985.74	4.64421707090772e-322	0	0	0	0	1	0
Melanoma	127	10.1126/science.aad0095	9.41609	25.562	15.2007	1.47278	1.97132192690657e-321	7.98531	0	1	1	0	0	0
Melanoma	128	10.1126/science.aad0095	8.49028	18.1511	1.41085e-102	5.48412866883784e-322	365.815	2.32210853545386e-322	0	0	0	0	1	0
Melanoma	129	10.1126/science.aad0095	4.88381	107.384	30.9588	45.7785	1092.08	7.80387	0	1	0	0	1	0
Melanoma	130	10.1126/science.aad0095	6.83104	44.685	71.015	2.98203	687.883	2.32210853545386e-322	0	0	0	0	1	0
Melanoma	131	10.1126/science.aad0095	4.16363	29.9	4.34283702694456e-321	2.45038e-292	131.646	1.34616e-222	0	0	0	0	1	0
Melanoma	132	10.1126/science.aad0095	3.55727265005698e-322	29.5942	30.1348	20.2815	267.021	1.55285	0	0	0	0	1	0
Melanoma	133	10.1126/science.aad0095	48.3039	2.78653024254463e-321	2090.81	5.43472210425371e-322	0.00958828	4.64421707090772e-322	0	0	1	0	0	0
Melanoma	134	10.1126/science.aad0095	16.7702	23.6905	13.6797	4.36353	84.9809	7.5301	0	0	0	0	1	0
Melanoma	135	10.1126/science.aad0095	7.19193	10.034	14.1847	1.15833	282.347	12.3589	0	0	0	0	1	0
Melanoma	136	10.1126/science.aad0095	8.63139	130.144	36.523	7.60327e-26	2793.45	6.43312	0	1	0	0	1	0
Melanoma	137	10.1126/science.aad0095	6.37696	12.742	4.2916	2.71736105212686e-322	0.17634	11.3987	0	1	0	0	0	1
Melanoma	138	10.1126/science.aad0095	23.6899	30.5201	6.57672	5.48412866883784e-322	0.569934	1.37861	1	1	0	0	0	0
Melanoma	139	10.1126/science.aad0095	4.87604e-174	9.41132	20.4575	2.71736105212686e-322	35.8444	0.70309	0	0	1	0	1	0
Melanoma	140	10.1126/science.aad0095	7.02696	11.3958	5.41869	1.09682573376757e-321	4.73759	1.51852	0	1	0	0	0	0
Melanoma	141	10.1126/science.aad0095	15.8507	4.02183	3.62354	2.71736105212686e-322	0.57695	0	1	0	0	0	0	0
Melanoma	142	10.1126/science.aad0095	6.04986	21.523	7.13517	8.20148972096469e-322	11.1099	2.85611	0	1	0	0	0	0
Melanoma	143	10.1126/science.aad0095	2.5737e-172	70.4326	12.9649	8.5365	156.938	7.18568	0	1	0	0	1	0
Melanoma	144	10.1126/science.aad0095	1.1974	13.6629	1.8616e-214	4.41822	296.412	9.38724727098368e-322	0	0	0	0	1	0
Melanoma	145	10.1126/science.aad0095	4.72863	22.5858	1.36517e-230	5.48412866883784e-322	225.132	7.44974	0	0	0	0	1	0
Melanoma	146	10.1126/science.aad0095	26.7816	36.725	20.7821	2.86823	3.93770319735473e-321	9.02136	1	1	0	0	0	0
Melanoma	147	10.1126/science.aad0095	7.53791	24.6991	2.2121e-93	2.71736105212686e-322	858.27	7.14137234680575e-314	0	0	0	0	1	0
Melanoma	148	10.1126/science.aad0095	3.28521	44.758	14.2149	0.915897	60.0681	4.69362363549184e-322	0	1	0	0	1	0
Melanoma	149	10.1126/science.aad0095	13.0127	13.0732	2.60866661004178e-321	5.2321	3.05386	5.53893	1	1	0	0	0	0
Melanoma	150	10.1126/science.aad0095	11.075	1.39326512127232e-321	35.5884	10.3006	738.13	7.0157321709457e-322	0	0	0	0	1	0
Melanoma	151	10.1126/science.aad0095	0.976597	4.57049e-39	83.6175	9.49005	2087.04	13.4002	0	0	0	0	1	0
Melanoma	152	10.1126/science.aad0095	14.6664	13.6065	1.39030072739727e-320	2.71736105212686e-322	6.96954	5.05568	1	1	0	0	0	0
Melanoma	153	10.1126/science.aad0095	19.174	12.0435	3.6204	21.0204	6.08068	0.878608	1	0	0	1	0	0
Melanoma	154	10.1126/science.aad0095	4.81535e-185	12.4479	1.73911107336119e-321	2.59479	20.836	1.35506	0	1	0	0	1	0
Melanoma	155	10.1126/science.aad0095	29.266	4.64421707090772e-322	970.61	5.48412866883784e-322	3.4827e-40	3.19669	0	0	1	0	0	0
Melanoma	156	10.1126/science.aad0095	7.16395186469807e-322	4.3973	11.043	2.80727	46.9439	0.249253	0	0	0	0	1	0
Melanoma	157	10.1126/science.aad0095	16.7289	42.1272	4.27037e-21	10.4773	994.62	0.448824	0	0	0	0	1	0
Melanoma	158	10.1126/science.aad0095	3.55727265005698e-322	1.32913	3.11848	3.53628	12.6363	0	0	0	0	0	1	0
Melanoma	159	10.1126/science.aad0095	1.37745	5.50189	1.73695	2.89991	1.97132192690657e-321	9.38724727098368e-322	0	1	0	1	0	0
Melanoma	160	10.1126/science.aad0095	11.7075	25.9047	32.4601	14.4287	104.526	7.0157321709457e-322	0	0	0	0	1	0
Melanoma	161	10.1126/science.aad0095	68.2305	9.28843414181544e-321	3597.81	20.3384	0.449105	4.68374232257502e-321	0	0	1	0	0	0
Melanoma	162	10.1126/science.aad0095	19.0818	16.6891	2.56175	1.98897	46.6109	7.52663	0	0	0	0	1	0
Melanoma	163	10.1126/science.aad0095	3.06073	12.3015	1.43713	7.04432	18.0199	1.85417e-05	0	1	0	0	1	0
Melanoma	164	10.1126/science.aad0095	1.90461e-11	0.456493	17.598	3.60067e-150	521.932	1.64029794419294e-321	0	0	0	0	1	0
Melanoma	165	10.1126/science.aad0095	12.0718	55.7645	15.1895	72.5576	78.9036	2.32210853545386e-322	0	0	0	1	1	0
Melanoma	166	10.1126/science.aad0095	6.69787	4.36413	12.1044	0	58.181	0	0	0	0	0	1	0
Melanoma	167	10.1126/science.aad0095	1.96592	1.85768682836309e-321	30.0377	1.64029794419294e-321	1414.34	4.64421707090772e-322	0	0	0	0	1	0
Melanoma	168	10.1126/science.aad0095	19.331	26.8243	16.1074	5.48412866883784e-322	329.153	2.85609	0	0	0	0	1	0
Melanoma	169	10.1126/science.aad0095	6.50621	19.6532	3.22164	9.44784	158.583	9.54058	0	0	0	0	1	0
Melanoma	170	10.1126/science.aad0095	3.01015	41.4466	18.3951	7.98264e-232	959.072	1.17093558064375e-321	0	0	0	0	1	0
Melanoma	171	10.1126/science.aad0095	1.0721224514755e-321	7.27145	46.2705	6.58616	592.278	0.429158	0	0	0	0	1	0
Melanoma	172	10.1126/science.aad0095	2.14424490295101e-321	36.5101	78.9629	1.09682573376757e-321	1258.11	0.57382	0	0	0	0	1	0
Melanoma	173	10.1126/science.aad0095	11.4734	60.3111	88.1885	8.20148972096469e-322	520.17	0.851821	0	0	0	0	1	0
Melanoma	174	10.1126/science.aad0095	13.6055	16.3868	6.01616	5.35426	8.93134	6.33115	0	1	0	0	0	0
Melanoma	175	10.1126/science.aad0095	7.77263	19.23	7.08227	5.48412866883784e-322	38.4693	4.83327	0	0	0	0	1	0
Melanoma	176	10.1126/science.aad0095	2.14424490295101e-321	2.78653024254463e-321	2478.43	5.43472210425371e-322	86.1154	1.3979	0	0	1	0	0	0
Melanoma	177	10.1126/science.aad0095	5.22328	1.85768682836309e-321	43.364	2.71736105212686e-322	394.132	3.60764	0	0	0	0	1	0
Melanoma	178	10.1126/science.aad0095	1.0721224514755e-321	29.6763	69.3292	7.00949	1018.91	2.13517	0	0	0	0	1	0
Melanoma	179	10.1126/science.aad0095	0.583385	72.0083	422.807	6.31904	1574.42	0.0884153	0	0	1	0	1	0
Melanoma	180	10.1126/science.aad0095	5.77876	19.9894	11.6846	5.48412866883784e-322	277.159	1.77057	0	0	0	0	1	0
Melanoma	181	10.1126/science.aad0095	7.16395186469807e-322	78.2294	1.88191e-169	0.28599	910.694	7.0157321709457e-322	0	0	0	0	1	0
Melanoma	182	10.1126/science.aad0095	4.13777	34.0555	10.2091	8.2032	373.073	0.671866	0	0	0	0	1	0
Melanoma	183	10.1126/science.aad0095	1.64232	16.6551	0.623515	5.48412866883784e-322	7.18511	2.07579	0	1	0	0	1	0
Melanoma	184	10.1126/science.aad0095	2.57515	4.01637	2.60866661004178e-321	2.82906	102.932	0	0	0	0	0	1	0
Melanoma	185	10.1126/science.aad0095	2.11974	10.7794	33.2902	2.71736105212686e-322	971.526	6.19194e-239	0	0	0	0	1	0
Melanoma	186	10.1126/science.aad0095	0.501405	23.189	17.6927	34.9547	267.467	2.32210853545386e-322	0	0	0	0	1	0
Melanoma	187	10.1126/science.aad0095	12.947	33.4906	28.9925	2.15193e-117	714.548	2.32210853545386e-322	0	0	0	0	1	0
Melanoma	188	10.1126/science.aad0095	9.00657	20.6409	17.507	5.48412866883784e-322	232.108	1.94725	0	0	0	0	1	0
Melanoma	189	10.1126/science.aad0095	3.55727265005698e-322	7.2527	9.08983	5.48412866883784e-322	496.054	6.74005	0	0	0	0	1	0
Melanoma	190	10.1126/science.aad0095	2.86064008942082e-321	3.9852	1.73911107336119e-321	0	14.4992	3.92982	0	0	0	0	1	0
Melanoma	191	10.1126/science.aad0095	0.897367	5.13015	3.82563e-207	2.6048	439.229	0.907737	0	0	0	0	1	0
Melanoma	192	10.1126/science.aad0095	13.2864	44.0062	125.991	65.645	12.8882	9.61648	0	0	1	0	0	0
Melanoma	193	10.1126/science.aad0095	31.618	34.922	2.33699	2.91337	16.901	29.141	1	1	0	0	0	0
Melanoma	194	10.1126/science.aad0095	13.2512	15.6234	71.76	36.8932	506.866	4.69362363549184e-322	0	0	0	0	1	0
Melanoma	195	10.1126/science.aad0095	4.39573	7.93929	1.73911107336119e-321	0	38.1159	0.0356371	0	0	0	0	1	0
Melanoma	196	10.1126/science.aad0095	1.4278497164812e-321	34.3883	4.75036e-102	2.62511	445.039	2.32210853545386e-322	0	0	0	0	1	0
Melanoma	197	10.1126/science.aad0095	3.17054	11.9442	11.0598	1.6328e-71	48.634	0.463203	0	0	0	0	1	0
Melanoma	198	10.1126/science.aad0095	6.94584e-130	22.061	7.27584	14.6109	1655.43	4.64421707090772e-322	0	0	0	0	1	0
Melanoma	199	10.1126/science.aad0095	19.2013	15.4602	3.20741e-212	1.17974e-290	290.47	0	0	0	0	0	1	0
Melanoma	200	10.1126/science.aad0095	6.75777	10.8552	7.72654	1.36856183898025e-321	6.11073	6.13107	0	1	0	0	0	0
Melanoma	201	10.1126/science.aad0095	18.4566	14.3393	4.45607	2.71736105212686e-322	4.27645	2.78679	1	1	0	0	0	0
Melanoma	202	10.1016/j.cell.2017.09.028	1.58547e-29	19.3507	3.63448	8.77679	142.68	9.38724727098368e-322	0	0	0	0	1	0
Melanoma	203	10.1016/j.cell.2017.09.028	3.20201	62.4484	24.7174	12.6111	169.227	4.74689	0	0	0	0	1	0
Melanoma	204	10.1016/j.cell.2017.09.028	13.68	16.2863	6.90115	8.20148972096469e-322	6.03696	6.1802	1	1	0	0	0	0
Melanoma	205	10.1016/j.cell.2017.09.028	0.190992	103.649	31.645	6.84222	1327.64	1.40314643418914e-321	0	1	0	0	1	0
Melanoma	206	10.1016/j.cell.2017.09.028	1.81078	11.6276	2.82841e-19	3.32184	57.5876	8.84937	0	0	0	0	1	0
Melanoma	207	10.1016/j.cell.2017.09.028	3.84543	29.5067	2.95804e-74	0.553758	354.421	3.97729e-276	0	0	0	0	1	0
Melanoma	208	10.1016/j.cell.2017.09.028	9.10644	31.8015	2.29246	12.3666	6.42856	4.10598	0	1	0	0	0	0
Melanoma	209	10.1016/j.cell.2017.09.028	1.52409	3.53592	1.73911107336119e-321	2.71736105212686e-322	92.8811	3.34902	0	0	0	0	1	0
Melanoma	210	10.1016/j.cell.2017.09.028	1.99022	24.5324	2.60866661004178e-321	2.71736105212686e-322	137.826	0.551004	0	0	0	0	1	0
Melanoma	211	10.1016/j.cell.2017.09.028	7.29144	12.001	9.857e-26	0	5.90902512426131e-321	0	1	1	0	0	0	0
Melanoma	212	10.1016/j.cell.2017.09.028	4.80425	26.0231	2.60866661004178e-321	0.137241	171.079	8.68556	0	0	0	0	1	0
Melanoma	213	10.1016/j.cell.2017.09.028	1.0721224514755e-321	27.0933	15.6243	13.2643	561.594	6.71921	0	0	0	0	1	0
Melanoma	214	10.1016/j.cell.2017.09.028	0	0	0.991696	0	0	0	0	0	1	0	0	0
Melanoma	215	10.1016/j.cell.2017.09.028	3.40016	18.6016	20.4935	0.111995	49.4225	9.38724727098368e-322	0	0	0	0	1	0
Melanoma	216	10.1016/j.cell.2017.09.028	2.49966	17.2364	0.176724	0	99.2988	2.32210853545386e-322	0	0	0	0	1	0
Melanoma	217	10.1016/j.cell.2017.09.028	1.78851763794531e-321	30.0754	10.8622	2.81918e-16	132.498	5.73092	0	0	0	0	1	0
Melanoma	218	10.1016/j.cell.2017.09.028	9.40077	23.7865	0	5.48412866883784e-322	2.65408	2.32210853545386e-322	1	1	0	0	0	0
Melanoma	219	10.1016/j.cell.2017.09.028	8.14938	31.1627	18.8784	5.48412866883784e-322	338.715	0.965704	0	0	0	0	1	0
Melanoma	220	10.1016/j.cell.2017.09.028	19.5093	32.133	5.53393	8.20148972096469e-322	1.66925	3.78224	1	1	0	0	0	0
Melanoma	221	10.1016/j.cell.2017.09.028	3.43	29.9349	1.13354e-56	10.8401	387.105	2.79698	0	0	0	0	1	0
Melanoma	222	10.1016/j.cell.2017.09.028	0.650333	16.7914	25.3346	2.21714	62.986	3.22755e-08	0	0	0	0	1	0
Melanoma	223	10.1016/j.cell.2017.09.028	7.30916	11.7569	2.52239	3.49845	171.187	10.2672	0	0	0	0	1	0
Melanoma	224	10.1016/j.cell.2017.09.028	0.90743	0	1.03929	2.71736105212686e-322	0	0	1	0	1	0	0	0
Melanoma	225	10.1016/j.cell.2017.09.028	3.5152	15.9588	2.11994	1.09682573376757e-321	5.56184	0.161704	0	1	0	0	0	0
Melanoma	226	10.1016/j.cell.2017.09.028	29.4426	85.1677	51.8358	12.636	238.91	2.87866	0	0	0	0	1	0
Melanoma	227	10.1016/j.cell.2017.09.028	1.0721224514755e-321	38.5987	20.4421	7.50309	282.669	1.26188	0	0	0	0	1	0
Melanoma	228	10.1016/j.cell.2017.09.028	8.15012	6.57314	12.8238	0	146.514	0	0	0	0	0	1	0
Melanoma	229	10.1016/j.cell.2017.09.028	3.58894	55.7014	6.9704	5.48412866883784e-322	903.406	4.69362363549184e-322	0	0	0	0	1	0
Melanoma	230	10.1016/j.cell.2017.09.028	3.55727265005698e-322	3.52798	2.24432	4.93053	83.6285	5.60621e-234	0	0	0	0	1	0
Melanoma	231	10.1016/j.cell.2017.09.028	1.65018	20.7745	29.9833	2.24191e-39	766.402	1.64029794419294e-321	0	0	0	0	1	0
Melanoma	232	10.1016/j.cell.2017.09.028	1.78851763794531e-321	25.603	1.00319	6.7759703441526e-315	169.76	1.43911	0	0	0	0	1	0
Melanoma	233	10.1016/j.cell.2017.09.028	12.9916	29.9806	3.76492	0.0196052	282.626	9.52962	0	0	0	0	1	0
Melanoma	234	10.1016/j.cell.2017.09.028	20.7672	25.0728	0.276506	5.29882	13.7472	6.84449	1	1	0	0	0	0
Melanoma	235	10.1016/j.cell.2017.09.028	5.73116149175846e-321	3.71537365672617e-321	196.684	2.17388884170148e-321	6936.33	1.85768682836309e-321	0	0	1	0	1	0
Melanoma	236	10.1016/j.cell.2017.09.028	0.502886	53.6027	34.0669	21.1143	723.901	7.0157321709457e-322	0	0	0	0	1	0
Melanoma	237	10.1016/j.cell.2017.09.028	1.4278497164812e-321	44.0221	18.5755	1.36856183898025e-321	346.178	4.6894	0	0	0	0	1	0
Melanoma	238	10.1016/j.cell.2017.09.028	8.41077	54.6079	16.4698	8.5119	708.991	2.32210853545386e-322	0	0	0	0	1	0
Melanoma	239	10.1016/j.cell.2017.09.028	7.39225	1.09753e-40	2439.54	2.54003e-91	81.1426	9.38724727098368e-322	0	0	1	0	0	0
Melanoma	240	10.1016/j.cell.2017.09.028	1.99171	23.5641	5.15986	2.64814	113.588	0.731472	0	0	0	0	1	0
Melanoma	241	10.1016/j.cell.2017.09.028	4.10505	0	0	4.1489	0	6.46511	1	0	0	1	0	1
Melanoma	242	10.1016/j.cell.2017.09.028	11.5682	20.4433	26.1665	10.4807	905.405	1.97697	0	0	0	0	1	0
Melanoma	243	10.1016/j.cell.2017.09.028	5.13183	37.165	10.0731	1.65611	356.834	7.26599e-212	0	0	0	0	1	0
Melanoma	244	10.1016/j.cell.2017.09.028	0	1.8223	0.929721	2.71736105212686e-322	1.1852	0	0	1	0	0	1	0
Melanoma	245	10.1016/j.cell.2017.09.028	6.99931	46.0232	34.214	2.71736105212686e-322	336.015	4.69609	0	0	0	0	1	0
Melanoma	246	10.1016/j.cell.2017.09.028	7.16395186469807e-322	5.91946	1.34811	0.595968	1.77712	2.80481	0	1	0	0	0	0
Melanoma	247	10.1016/j.cell.2017.09.028	4.5024	4.00139	2.35612	1.81766	25.0061	4.28078	0	0	0	0	1	0
Melanoma	248	10.1016/j.cell.2017.09.028	6.01361	23.2399	1.22995	2.71736105212686e-322	185.231	1.51379e-22	0	0	0	0	1	0
Melanoma	249	10.1016/j.cell.2017.09.028	11.8111	4.48731	4.82387	2.56901	9.47701	12.439	1	0	0	0	0	1
Melanoma	250	10.1016/j.cell.2017.09.028	6.65261	36.3282	15.057	4.57847	465.731	4.69362363549184e-322	0	0	0	0	1	0
Melanoma	251	10.1016/j.cell.2017.09.028	1.39296	18.9474	5.67289	2.10241	0	1.83361	0	1	0	0	0	0
Melanoma	252	10.1016/j.cell.2017.09.028	17.9503	24.7109	15.2365	5.20349	262.504	0.722108	0	0	0	0	1	0
Melanoma	253	10.1016/j.cell.2017.09.028	4.51881	0	1.09754	1.09682573376757e-321	0	4.62722	1	0	0	0	0	1
Melanoma	254	10.1016/j.cell.2017.09.028	4.90855	25.2247	2.34513	2.71736105212686e-322	81.8315	3.19811	0	0	0	0	1	0
Melanoma	255	10.1016/j.cell.2017.09.028	2.86064008942082e-321	59.2185	17.4123	24.9412	411.408	20.1173	0	0	0	0	1	0
Melanoma	256	10.1016/j.cell.2017.09.028	10.5115	29.4063	19.516	9.09533	578.756	9.4076	0	0	0	0	1	0
Melanoma	257	10.1016/j.cell.2017.09.028	7.16395186469807e-322	27.8533	8.00089	1.93944	162.901	2.32210853545386e-322	0	0	0	0	1	0
Melanoma	258	10.1016/j.cell.2017.09.028	20.1424	60.9618	154.284	3.8627e-205	23.1598	7.50596	0	0	1	0	0	0
Melanoma	259	10.1016/j.cell.2017.09.028	11.3751	18.2781	9.92091	5.48412866883784e-322	590.287	2.32210853545386e-322	0	0	0	0	1	0
Melanoma	260	10.1016/j.cell.2017.09.028	0.965953	0	2.04609	1.11678	3.93770319735473e-321	1.53894	0	0	1	0	0	1
Melanoma	261	10.1016/j.cell.2017.09.028	9.01951	45.4708	24.6133	5.48412866883784e-322	315.217	0.171737	0	0	0	0	1	0
Melanoma	262	10.1016/j.cell.2017.09.028	5.4629	9.23401	1.73911107336119e-321	0	2.76138	2.32210853545386e-322	1	1	0	0	0	0
Melanoma	263	10.1016/j.cell.2017.09.028	1.05742	2.7215	0	1.00615	0	0	0	1	0	0	0	0
Melanoma	264	10.1016/j.cell.2017.09.028	0	5.78678	1.73911107336119e-321	0	2.14842	0.801789	0	1	0	0	0	0
Melanoma	265	10.1016/j.cell.2017.09.028	1.4278497164812e-321	11.0732	5.21239256362515e-321	12.1555	290.97	57.4677	0	0	0	0	1	0
Melanoma	266	10.1016/j.cell.2017.09.028	1.67814	8.39407	5.6728	5.1036e-62	1.205e-75	4.38311	0	1	1	0	0	0
Melanoma	267	10.1016/j.cell.2017.09.028	0	2.59317	1.32027	2.71736105212686e-322	0	0	0	1	1	0	0	0
Melanoma	268	10.1016/j.cell.2017.09.028	16.0869	26.1587	18.8523	3.05531	598.989	5.31153	0	0	0	0	1	0
Melanoma	269	10.1016/j.cell.2017.09.028	4.35484	8.11273	2.46554	5.48412866883784e-322	1.9392	1.48516	0	1	0	0	0	0
Melanoma	270	10.1056/NEJMoa1406498	1.4278497164812e-321	14.2607	4.86935	2.0462	168.921	4.69362363549184e-322	0	0	0	0	1	0
Melanoma	271	10.1056/NEJMoa1406498	5.66529e-258	122.336	1.51461e-167	6.61495	1713.14	4.05795e-235	0	1	0	0	1	0
Melanoma	272	10.1056/NEJMoa1406498	3.05404e-108	58.2206	25.5567	1.17816	222.673	2.32210853545386e-322	0	0	0	0	1	0
Melanoma	273	10.1056/NEJMoa1406498	2.63105	9.18692	8.85836e-180	8.20148972096469e-322	325.254	3.99849e-282	0	0	0	0	1	0
Melanoma	274	10.1056/NEJMoa1406498	1.44346	4.16345	3.39962e-239	0.186257	177.466	1.11676	0	0	0	0	1	0
Melanoma	275	10.1056/NEJMoa1406498	5.82631	10.7434	25.7801	9.81647e-99	65.5729	7.32376	0	0	0	0	1	0
Melanoma	276	10.1056/NEJMoa1406498	64.6504	163.598	69.4839	32.5881	169.17	3.84844e-17	0	1	0	0	1	0
Melanoma	277	10.1056/NEJMoa1406498	3.55727265005698e-322	37.2487	1.36594	0.145921	393.488	4.69362363549184e-322	0	0	0	0	1	0
Melanoma	278	10.1056/NEJMoa1406498	7.16395186469807e-322	17.3453	2.62592e-148	8.29896	560.244	3.0046e-195	0	0	0	0	1	0
Melanoma	279	10.1056/NEJMoa1406498	1.0721224514755e-321	9.28843414181544e-322	7.53907	9.69018	78.1316	1.47421	0	0	0	0	1	0
Melanoma	280	10.1056/NEJMoa1406498	4.19328e-70	62.1781	68.8883	12.1861	1110.53	2.34187116128751e-321	0	0	0	0	1	0
Melanoma	281	10.1056/NEJMoa1406498	4.98416	5.31821	15.2664	10.2925	1124.92	0	0	0	0	0	1	0
Melanoma	282	10.1056/NEJMoa1406498	1.19231	3.43742	18.2028	4.423	177.775	4.69362363549184e-322	0	0	0	0	1	0
Melanoma	283	10.1056/NEJMoa1406498	3.55727265005698e-322	6.87008	2.55979	4.62529	86.1667	0.925686	0	0	0	0	1	0
Melanoma	284	10.1056/NEJMoa1406498	3.02869	7.42225	3.21889	8.21084	9.84672832161604e-321	2.73365	0	1	0	1	0	0
Melanoma	285	10.1056/NEJMoa1406498	1.27199	14.473	1.37022e-92	1.38869	124.483	1.41926	0	0	0	0	1	0
Melanoma	286	10.1056/NEJMoa1406498	7.26167	8.70434	2.60866661004178e-321	2.71736105212686e-322	91.2177	0.949295	0	0	0	0	1	0
Melanoma	287	10.1056/NEJMoa1406498	1.4278497164812e-321	13.7526	18.2993	1.06417	445.306	7.37076	0	0	0	0	1	0
Melanoma	288	10.1056/NEJMoa1406498	6.98128e-274	28.8031	366.081	7.83439894610465e-320	77.1412	3.54229	0	0	1	0	0	0
Melanoma	289	10.1056/NEJMoa1406498	1.0721224514755e-321	53.4491	44.016	8.20148972096469e-322	916.112	4.07012e-144	0	0	0	0	1	0
Melanoma	290	10.1056/NEJMoa1406498	7.16395186469807e-322	12.8115	10.1086	2.71736105212686e-322	173.339	2.32210853545386e-322	0	0	0	0	1	0
Melanoma	291	10.1056/NEJMoa1406498	5.9892	14.0015	3.53238	0.128685	166.266	0.959528	0	0	0	0	1	0
Melanoma	292	10.1056/NEJMoa1406498	11.3945	0	1.51908	15.0412	0	10.9748	1	0	0	1	0	1
Melanoma	293	10.1056/NEJMoa1406498	2.48806	14.8838	7.95443	1.64956	19.3635	0.780873	0	1	0	0	1	0
Melanoma	294	10.1056/NEJMoa1406498	1.0721224514755e-321	27.1359	7.75789e-52	9.26779	296.55	2.32210853545386e-322	0	0	0	0	1	0
Melanoma	295	10.1056/NEJMoa1406498	4.81723	14.3859	2.53755	2.21247e-274	5.90902512426131e-321	4.11539	0	1	0	0	0	0
Melanoma	296	10.1056/NEJMoa1406498	3.21636735442652e-321	4.25821	47.2329	5.75415	526.895	4.69362363549184e-322	0	0	0	0	1	0
Melanoma	297	10.1056/NEJMoa1406498	0	1.94342	0	0	0	0	0	1	0	0	0	0
Melanoma	298	10.1056/NEJMoa1406498	9.62308e-108	32.817	2.95398e-100	2.71736105212686e-322	318.274	1.2871	0	0	0	0	1	0
Melanoma	299	10.1056/NEJMoa1406498	1.3077e-59	13.9558	11.9819	1.09682573376757e-321	81.2517	3.74588	0	0	0	0	1	0
Melanoma	300	10.1056/NEJMoa1406498	4.67178	15.7324	22.8837	2.19105	274.615	2.15158	0	0	0	0	1	0
Melanoma	301	10.1056/NEJMoa1406498	2.65026	5.0535	2.12323e-254	5.48412866883784e-322	205.815	0.779174	0	0	0	0	1	0
Melanoma	302	10.1056/NEJMoa1406498	1.8869	29.4723	1.70584e-92	4.61598	1055.96	9.38724727098368e-322	0	0	0	0	1	0
Melanoma	303	10.1056/NEJMoa1406498	1.49102	2.6446	6.04124	4.77901	285.413	3.20224	0	0	0	0	1	0
Melanoma	304	10.1056/NEJMoa1406498	1.0721224514755e-321	65.8191	18.0455	4.80728	379.24	9.3939e-33	0	0	0	0	1	0
Melanoma	305	10.1056/NEJMoa1406498	0	1.92177	1.01379	2.71736105212686e-322	3.93770319735473e-321	0	0	1	1	0	0	0
Melanoma	306	10.1056/NEJMoa1406498	0	0	0	2.71736105212686e-322	0	1.79611	0	0	0	0	0	1
Melanoma	307	10.1056/NEJMoa1406498	2.76428	15.1688	8.69555536680594e-322	4.68552	72.2958	1.60897e-129	0	0	0	0	1	0
Melanoma	308	10.1056/NEJMoa1406498	0	0	0	2.76945	0	0	0	0	0	1	0	0
Melanoma	309	10.1056/NEJMoa1406498	1.43279037293961e-321	15.552	17.463	23.9108	1526.99	1.40314643418914e-321	0	0	0	0	1	0
Melanoma	310	10.1056/NEJMoa1406498	1.14937	0.772635	0.869762	1.03784	9.98144	4.92355e-293	0	0	0	0	1	0
Melanoma	311	10.1056/NEJMoa1406498	4.79874	3.03847	30.6283	1.21948	188.008	13.7562	0	0	0	0	1	0
Melanoma	312	10.1056/NEJMoa1406498	1.0721224514755e-321	17.4008	9.22113	14.2372	225.327	0.607861	0	0	0	0	1	0
Melanoma	313	10.1056/NEJMoa1406498	1.78851763794531e-321	48.9675	8.83879	5.48412866883784e-322	945.149	7.0157321709457e-322	0	0	0	0	1	0
Melanoma	314	10.1056/NEJMoa1406498	9.32672	15.3986	7.47336	5.49601	7.88034705116788e-321	6.17746	0	1	0	0	0	0
Melanoma	315	10.1056/NEJMoa1406498	6.66849	14.9504	16.5905	3.42176	24.123	0.915867	0	0	0	0	1	0
Melanoma	316	10.1056/NEJMoa1406498	15.5742	3.81372	5.08798	0	6.59465	2.32210853545386e-322	1	0	0	0	0	0
Melanoma	317	10.1056/NEJMoa1406498	6.26022	46.9519	44.3617	9.14062	851.483	3.23586	0	0	0	0	1	0
Melanoma	318	10.1056/NEJMoa1406498	7.16395186469807e-322	43.0962	2.2584	8.04028	419.976	8.29011e-59	0	0	0	0	1	0
Melanoma	319	10.1056/NEJMoa1406498	2.08137e-108	9.4075	12.874	5.48412866883784e-322	80.2057	2.32210853545386e-322	0	0	0	0	1	0
Melanoma	320	10.1056/NEJMoa1406498	4.78828	6.71205e-13	28.2622	1.09682573376757e-321	1308.38	6.24921	0	0	0	0	1	0
Melanoma	321	10.1056/NEJMoa1406498	0.29037	24.8706	10.4408	5.48412866883784e-322	218.925	0.25978	0	0	0	0	1	0
Melanoma	322	10.1056/NEJMoa1406498	4.93522	21.5177	796.847	0.722702	219.018	9.64678e-258	0	0	1	0	1	0
Melanoma	323	10.1056/NEJMoa1406498	1.42383e-59	52.4485	4.79823e-84	10.3024	457.117	4.69362363549184e-322	0	0	0	0	1	0
Melanoma	324	10.1056/NEJMoa1406498	10.0291	26.879	52.5609	2.46538757274782e-321	750.536	0.945281	0	0	0	0	1	0
Melanoma	325	10.1056/NEJMoa1406498	3.25935	9.29487	7.01418	11.5642	4.40802	4.26593e-79	0	1	0	1	0	0
Melanoma	326	10.1056/NEJMoa1406498	1.50551	5.9269	20.1959	5.48412866883784e-322	77.6237	4.67476	0	0	0	0	1	0
Melanoma	327	10.1056/NEJMoa1406498	7.16395186469807e-322	22.5199	1.46611e-34	21.2254	183.554	8.96106	0	0	0	0	1	0
Melanoma	328	10.1056/NEJMoa1406498	8.24857	24.4375	3.17073	8.20148972096469e-322	1.97132192690657e-321	1.91003e-79	0	1	0	0	0	0
Melanoma	329	10.1056/NEJMoa1406498	2.79983	17.3325	13.8416	7.48071e-06	75.1452	2.32210853545386e-322	0	0	0	0	1	0
Melanoma	330	10.1056/NEJMoa1406498	2.85025e-15	24.9955	30.2772	5.48412866883784e-322	188.68	2.47675	0	0	0	0	1	0
Melanoma	331	10.1056/NEJMoa1406498	3.4932	40.5773	5.99362	0.91339	456.518	2.9447	0	0	0	0	1	0
Melanoma	332	10.1056/NEJMoa1406498	3.55727265005698e-322	1.92932	6.08194810030574e-321	5.48412866883784e-322	968.153	32.5799	0	0	0	0	1	0

## Sheet: Supplementary Table S4
Supplementary Table S4 Mutational signatures and activities in NSCLC patients
Tumor type	Number	doi	Sig2.act	Sig6.act	Sig4.act	Sig16.act	unmatched.act	Sig7.act	Sig2	Sig6	Sig4	Sig16	unmatched	Sig7
Lung	1	10.1016/j.ccell.2018.03.018	9.80283	39.3167	18.6847	4.47e-33	1.81e-10	6.64538	0	1	1	0	0	0
Lung	2	10.1016/j.ccell.2018.03.018	15.0548	39.8066	209.295	36.561	2.41037	2.89946	0	0	1	0	0	0
Lung	3	10.1016/j.ccell.2018.03.018	0	0	2.98501	0	0	0	0	0	1	0	0	0
Lung	4	10.1016/j.ccell.2018.03.018	11.0357	48.2228	94.1626	17.477	2.52106	7.11482	0	1	1	0	0	0
Lung	5	10.1016/j.ccell.2018.03.018	38.7221	35.9742	48.2488	42.7018	6.6635	7.98757	0	0	1	0	0	0
Lung	6	10.1016/j.ccell.2018.03.018	4.96179	22.23	35.573	12.1221	2.61e-15	10.1251	0	1	1	0	0	0
Lung	7	10.1016/j.ccell.2018.03.018	32.6341	27.3435	203.812	68.45	5.56622	22.9866	0	0	1	0	0	0
Lung	8	10.1016/j.ccell.2018.03.018	0.00086044	4.25305	222.92	10.9345	6.91e-80	1.62e-179	0	0	1	0	0	0
Lung	9	10.1016/j.ccell.2018.03.018	13.241	22.9222	55.6684	24.6732	0.828826	1.80705	0	0	1	0	0	0
Lung	10	10.1016/j.ccell.2018.03.018	70.7012	62.9871	159.763	45.0224	7.1074	26.6587	0	0	1	0	0	0
Lung	11	10.1016/j.ccell.2018.03.018	3.61343	22.0086	6.67799	8.28413	4.72238	4.96692	0	1	0	0	0	0
Lung	12	10.1016/j.ccell.2018.03.018	274.739	13.3298	4.03e-71	2.17388884170148e-322	2.23e-230	30.2056	1	0	0	0	0	0
Lung	13	10.1016/j.ccell.2018.03.018	4.69939	24.807	5.61366	20.3233	1.57663	9.48647	0	1	0	1	0	0
Lung	14	10.1016/j.ccell.2018.03.018	0	1.67286	7.81578	13.3267	2.68187	3.26063	0	0	1	1	0	0
Lung	15	10.1016/j.ccell.2018.03.018	1.33e-62	32.2189	230.255	19.297	6.50681	5.89076	0	0	1	0	0	0
Lung	16	10.1016/j.ccell.2018.03.018	3.16202013338398e-322	14.9796	0.711343	7.18454	2.54116	2.4941	0	1	0	1	0	0
Lung	17	10.1016/j.ccell.2018.03.018	0	1.22047	3.51e-259	6.35913	6.03e-23	0	0	0	0	1	0	0
Lung	18	10.1016/j.ccell.2018.03.018	101.995	1.6e-28	857.56	62.2146	0.000236926	15.4186	1	0	1	0	0	0
Lung	19	10.1016/j.ccell.2018.03.018	9.35e-78	1.57e-36	1013.91	9.69e-193	1.85e-164	3.23e-37	0	0	1	0	0	0
Lung	20	10.1016/j.ccell.2018.03.018	1.6e-24	10.9993	196.932	4.29e-71	9.29e-156	2.72005	0	0	1	0	0	0
Lung	21	10.1016/j.ccell.2018.03.018	106.745	28.7096	250.994	24.9076	2.42e-146	3.66e-39	1	0	1	0	0	0
Lung	22	10.1016/j.ccell.2018.03.018	3.50845	26.7241	136.161	2.56992	0.44436	6.41e-87	0	0	1	0	0	0
Lung	23	10.1016/j.ccell.2018.03.018	24.5819	3.7207	272.496	4.05e-120	2.4e-282	4.82067	0	0	1	0	0	0
Lung	24	10.1016/j.ccell.2018.03.018	9.55835	31.4334	4.0214	14.5632	3.1222	5.89678	0	1	0	0	0	0
Lung	25	10.1016/j.ccell.2018.03.018	3.38e-71	43.2517	500.531	12.0335	1.7987	8.59e-132	0	0	1	0	0	0
Lung	26	10.1016/j.ccell.2018.03.018	2.75e-20	7.72e-13	1714.52	27.9939	27.4062	0.561792	0	0	1	0	0	0
Lung	27	10.1016/j.ccell.2018.03.018	9.6333	23.6316	186.626	7.8599	7.59e-181	1.79e-136	0	0	1	0	0	0
Lung	28	10.1016/j.ccell.2018.03.018	87.8956	16.142	117.504	11.4007	1.13e-130	12.2768	1	0	1	0	0	0
Lung	29	10.1016/j.ccell.2018.03.018	13.4549	20.4983	579.857	1.13e-23	2.73783	3.32091	0	0	1	0	0	0
Lung	30	10.1016/j.ccell.2018.03.018	3.49e-124	21.7205	192.992	33.9189	0.984305	15.1421	0	0	1	0	0	0
Lung	31	10.1016/j.ccell.2018.03.018	40.7361	26.0376	140.67	10.6326	1.41e-83	18.0278	0	0	1	0	0	0
Lung	32	10.1016/j.ccell.2018.03.018	59.3428	28.4572	475.39	8.57e-53	1.31e-73	3.9e-92	0	0	1	0	0	0
Lung	33	10.1016/j.ccell.2018.03.018	17.5394	29.6536	308.668	84.5479	1.74e-20	8.28946	0	0	1	0	0	0
Lung	34	10.1016/j.ccell.2018.03.018	2.63586	6.77e-138	17.6276	7.74357	7.83e-139	9.94942	0	0	1	0	0	1
Lung	35	10.1016/j.ccell.2018.03.018	41.8284	28.961	10.747	10.0239	1.2486	16.8347	1	1	0	0	0	0
Lung	36	10.1016/j.ccell.2018.03.018	2.08566	4.24212	99.6124	8.40067	1.92685601878086e-322	2.3857	0	0	1	0	0	0
Lung	37	10.1016/j.ccell.2018.03.018	24.5691	16.7867	225.301	27.8559	9.7498	7.25e-14	0	0	1	0	0	0
Lung	38	10.1016/j.ccell.2018.03.018	8.9241	65.3194	165.847	45.2961	3.94e-90	7.90969	0	0	1	0	0	0
Lung	39	10.1016/j.ccell.2018.03.018	3.08759	1.32811	3.19e-201	1.31452	2.8419	0	1	0	0	0	1	0
Lung	40	10.1016/j.ccell.2018.03.018	209.549	2.56e-49	187.448	1.17e-91	4.4332	0.976424	1	0	1	0	0	0
Lung	41	10.1016/j.ccell.2018.03.018	78.0008	29.4592	1147.77	1.41e-09	1.9e-99	4.59e-30	0	0	1	0	0	0
Lung	42	10.1016/j.ccell.2018.03.018	0.759863	1.26e-199	11.1846	3.09825	0.13621	1.48092	0	0	1	0	0	0
Lung	43	10.1016/j.ccell.2018.03.018	12.222	15.0438	404.068	5.97e-58	3.98022	1.57128	0	0	1	0	0	0
Lung	44	10.1016/j.ccell.2018.03.018	5.93536	22.2984	8.65036	15.3521	143.447	15.6972	0	0	0	0	1	0
Lung	45	10.1016/j.ccell.2018.03.018	53.7534	29.9808	25.5531	15.6172	85.7319	14.6328	0	0	0	0	1	0
Lung	46	10.1016/j.ccell.2018.03.018	18.6643	60.8435	270.998	71.8394	17.6931	14.2535	0	0	1	0	0	0
Lung	47	10.1016/j.ccell.2018.03.018	18.4401	35.0729	746.755	4.71e-49	143.326	6.94e-08	0	0	1	0	1	0
Lung	48	10.1016/j.ccell.2018.03.018	40.3875	39.7351	26.995	7.16327	0.0685175	23.0313	1	1	0	0	0	0
Lung	49	10.1016/j.ccell.2018.03.018	4.56295	22.4958	13.2125	10.3839	87.1098	1.9303	0	0	0	0	1	0
Lung	50	10.1016/j.ccell.2018.03.018	11.8058	17.6469	130.216	26.6857	31.4278	4.50218	0	0	1	0	0	0
Lung	51	10.1016/j.ccell.2018.03.018	174.242	5.74e-122	1602.36	4.34e-162	191.07	9.98e-09	1	0	1	0	1	0
Lung	52	10.1016/j.ccell.2018.03.018	4.54e-290	2.98751469916644e-314	3.96e-50	0	280.14	5.54351	0	0	0	0	1	0
Lung	53	10.1016/j.ccell.2018.03.018	36.7333	12.0505	208.086	20.2893	54.5066	15.7356	0	0	1	0	0	0
Lung	54	10.1016/j.ccell.2018.03.018	13.2053	23.3402	481.974	9.58395	12.9367	5.1e-35	0	0	1	0	0	0
Lung	55	10.1016/j.ccell.2018.03.018	2.38e-160	11.7189	236.953	17.1379	3.0669	3.23649	0	0	1	0	0	0
Lung	56	10.1016/j.ccell.2018.03.018	0.792088	39.8933	195.912	1.38949	9.3e-23	7.70092	0	0	1	0	0	0
Lung	57	10.1016/j.ccell.2018.03.018	9.93e-30	16.4516	159.917	3.25179	2.7e-220	4.62e-66	0	0	1	0	0	0
Lung	58	10.1016/j.ccell.2018.03.018	32.0767	32.3116	70.3389	9.32088	17.8777	40.4212	0	0	1	0	0	0
Lung	59	10.1016/j.ccell.2018.03.018	1.09868	21.036	15.256	27.2307	8.65e-163	4.91137	0	1	0	1	0	0
Lung	60	10.1016/j.ccell.2018.03.018	384.142	1324.44	130.054	3.73e-20	17.2831	15.7193	1	1	1	0	0	0
Lung	61	10.1016/j.ccell.2018.03.018	32.2411	34.4926	680.593	6.42e-28	14.3714	6.49e-07	0	0	1	0	0	0
Lung	62	10.1016/j.ccell.2018.03.018	156.349	65.7283	4.53e-74	9.97e-92	4.87e-28	2212.19	1	0	0	0	0	1
Lung	63	10.1016/j.ccell.2018.03.018	3.1772	0	6.87461	0.47309	15.1236	0	0	0	1	0	1	0
Lung	64	10.1016/j.ccell.2018.03.018	0	3.09e-15	30.1622	1.26e-108	1.4984	2.95158	0	0	1	0	0	0
Lung	65	10.1016/j.ccell.2018.03.018	23.2005	9.73711	0.440247	12.2269	15.882	9.21887	1	0	0	0	0	0
Lung	66	10.1016/j.ccell.2018.03.018	17.3621	42.0427	206.195	33.8771	7.33932	1.85e-15	0	0	1	0	0	0
Lung	67	10.1016/j.ccell.2018.03.018	9.18907	12.7831	26.0903	5.95e-19	16.8941	8.66663	0	0	1	0	0	0
Lung	68	10.1016/j.ccell.2018.03.018	53.3351	8.0865	619.328	10.8621	22.749	8.92859	0	0	1	0	0	0
Lung	69	10.1016/j.ccell.2018.03.018	5.63106	27.2304	13.4087	7.37404	17.0074	3.55238	0	1	0	0	0	0
Lung	70	10.1016/j.ccell.2018.03.018	326.119	7.23339	93.4383	11.9376	8.75172	4.53007	1	0	0	0	0	0
Lung	71	10.1016/j.ccell.2018.03.018	0	1.17507	0.616162	0	25.192	1.45e-217	0	0	0	0	1	0
Lung	72	10.1016/j.ccell.2018.03.018	0.754876	10.9671	4.52522	2.17388884170148e-322	10.6196	2.39e-55	0	1	0	0	1	0
Lung	73	10.1016/j.ccell.2018.03.018	222.516	9.96255	1467.62	1.21e-129	9.32e-46	12.1671	1	0	1	0	0	0
Lung	74	10.1016/j.ccell.2018.03.018	67.7781	713.479	28.2887	2.04e-268	2.16e-131	1.05e-23	0	1	0	0	0	0
Lung	75	10.1016/j.ccell.2018.03.018	146.112	26.4876	214.633	13.6528	124.244	11.7104	1	0	1	0	1	0
Lung	76	10.1126/science.aaa1348	3.16202013338398e-322	36.5781	189.655	1.14601	2.39e-192	14.1944	0	0	1	0	0	0
Lung	77	10.1126/science.aaa1348	0.655574	10.9068	21.3471	5.73e-84	0	0.687284	0	1	1	0	0	0
Lung	78	10.1126/science.aaa1348	1.22e-43	76.2444	31.0726	11.8872	4.59e-268	25.1584	0	1	0	0	0	0
Lung	79	10.1126/science.aaa1348	0.895546	17.8252	288.429	12.9309	1.81e-169	1.19111	0	0	1	0	0	0
Lung	80	10.1158/2159-8290.CD-16-0828	15.9545	26.6949	52.2477	13.5708	5.4e-68	3.21695	0	0	1	0	0	0
Lung	81	10.1158/2159-8290.CD-16-0828	4.9656	8.3074	203.422	59.36	2.30754	6.18389	0	0	1	0	0	0
Lung	82	10.1158/2159-8290.CD-16-0828	23.3958	38.4008	245.908	9.50637	1.32e-49	5.18426	0	0	1	0	0	0
Lung	83	10.1158/2159-8290.CD-16-0828	41.8155	13.9763	63.2408	4.93e-09	5.57e-235	0.0778313	1	0	1	0	0	0
Lung	84	10.1126/science.aaa1348	11.5072	39.3731	283.852	20.0406	2.7e-140	8.96351	0	0	1	0	0	0
Lung	85	10.1126/science.aaa1348	6.84099	15.4809	173.008	28.9923	0.426849	0.00152052	0	0	1	0	0	0
Lung	86	10.1126/science.aaa1348	17.6819	32.2603	61.4206	13.3402	2.33142	4.21616	0	0	1	0	0	0
Lung	87	10.1126/science.aaa1348	1.98098	15.8178	258.718	2.11e-213	1.70025	9.54762	0	0	1	0	0	0
Lung	88	10.1126/science.aaa1348	0	15.9328	27.4465	10.6966	2.47e-304	0.73291	0	1	1	0	0	0
Lung	89	10.1126/science.aaa1348	1.38e-22	27.9144	140.114	0.593859	4.71e-71	2.17e-70	0	0	1	0	0	0
Lung	90	10.1126/science.aaa1348	121.569	47.4742	557.144	11.583	5.38e-209	2.96e-15	1	0	1	0	0	0
Lung	91	10.1126/science.aaa1348	13.0978	96.0295	47.5903	5.78685	1.47e-201	23.3798	0	1	1	0	0	0
Lung	92	10.1126/science.aaa1348	43.4866	6.71835	209.852	34.4881	3.64e-19	2.71028	0	0	1	0	0	0
Lung	93	10.1126/science.aaa1348	24.8742	36.0485	38.4098	5.92373	4.21e-283	1.55654	0	1	1	0	0	0
Lung	94	10.1126/science.aaa1348	6.65e-185	13.6579	52.5379	4.58903	4.42912	2.47866	0	0	1	0	0	0
Lung	95	10.1126/science.aaa1348	1.2e-103	103.698	290.183	14.512	9.42117	3.57922	0	1	1	0	0	0
Lung	96	10.1126/science.aaa1348	11.3414	43.4988	214.223	19.3359	8.07e-21	3.9e-144	0	0	1	0	0	0
Lung	97	10.1126/science.aaa1348	3.79193	19.6603	4.90241	1.19e-78	3.01785	2.69489	0	1	0	0	0	0
Lung	98	10.1126/science.aaa1348	3.62692	28.9849	65.4057	19.5256	0	2.07018	0	0	1	0	0	0
Lung	99	10.1126/science.aaa1348	77.4006	69.2343	42.3757	4.16989	4.84e-122	3.32242	1	1	0	0	0	0
Lung	100	10.1126/science.aaa1348	2.79e-74	27.098	410.436	19.4969	2.17e-163	11.6209	0	0	1	0	0	0
Lung	101	10.1126/science.aaa1348	13.0053	41.845	43.4218	4.34206	3.67e-186	1.49589	0	1	1	0	0	0
Lung	102	10.1126/science.aaa1348	317.197	99.6954	649.934	103.75	2.59e-78	8.44e-121	1	0	1	1	0	0
Lung	103	10.1126/science.aaa1348	2.56e-218	76.0104	23.6961	60.6635	11.7573	18.6019	0	1	0	1	0	0
Lung	104	10.1126/science.aaa1348	17.3456	9.78305	247.912	17.8695	9.67e-106	5.77e-250	0	0	1	0	0	0
Lung	105	10.1126/science.aaa1348	2.81647	14.5355	162.614	4.82e-115	3.52387	5.28e-163	0	0	1	0	0	0
Lung	106	10.1126/science.aaa1348	5.45292	56.998	47.0794	40.3262	3.92e-90	28.8008	0	1	1	0	0	0
Lung	107	10.1126/science.aaa1348	11.8278	149.907	332.053	106.822	0.107433	12.728	0	1	1	1	0	0
Lung	108	10.1126/science.aaa1348	0.772546	0.883206	9.29541	20.3236	3.92e-270	10.9427	0	0	0	1	0	1
Lung	109	10.1126/science.aaa1348	9.93e-50	4.53153	3.1386	1.59343	1.40785	0	0	1	1	0	0	0
Lung	110	10.1126/science.aaa1348	9.77e-304	30.8053	65.2621	28.1632	8.47e-290	2.1e-49	0	0	1	0	0	0
Lung	111	10.1126/science.aaa1348	18.3008	171.524	177.234	46.9926	3.29666	78.016	0	1	1	0	0	0
Lung	112	10.1126/science.aaa1348	22.6252	134.187	61.4355	135.74	2.29e-51	11.139	0	1	0	1	0	0
Lung	113	10.1126/science.aaa1348	1.68402	66.4385	145.991	2.19e-29	6.10506	1.82e-66	0	1	1	0	0	0
